# Supplementary material for: Genome-Wide Identification and Analysis of the NAC Transcription Factor Gene Family in Garden Asparagus (Asparagus officinalis)
Source: Genes (Basel). 2022 May 30;13(6):976. doi: 10.3390/genes13060976 (PMC9222252; doi:10.3390/genes13060976)
Supplement: Supplementary file 1 [file genes-13-00976-s001.zip]

Archive with 21 entries (18 files):
- Supplementary Files/
- Supplementary Files/.DS_Store
- Supplementary Files/Figure S1-Light-responsive element in 85 AoNAC genes.pdf
- Supplementary Files/Figure S2-Plant growth and development-related element in 69 AoNAC genes.pdf
- Supplementary Files/Figure S3-Hormone-responsive element in 85 AoNAC genes.pdf
- Supplementary Files/Figure S4-Stress-responsive element in 83 AoNAC genes.pdf
- Supplementary Files/Figure S5-The analysis of plant growth and development-related element in 69 AoNAC genes.pdf
- Supplementary Files/Figure S6-The analysis of hormone-responsive element in 85 AoNAC genes.pdf
- Supplementary Files/Figure S7-Volcanic maps of differential gene expression of AoNAC genes under different types of salinity stress.pdf
- Supplementary Files/Table S1-SRA accession number about Asparagus officinalis transcriptome data.xlsx
- Supplementary Files/Table S2-The NAC protein full-length sequences of Asparagus officinalis identified in this study.xlsx
- Supplementary Files/Table S3-Detailed information of NAC genes in Asparagus officinalis.xlsx
- Supplementary Files/Table S4-The accession numbers of NAC genes in Arabidopsis thaliana.xlsx
- Supplementary Files/Table S5-Sequence logos for the conserved motifs of Asparagus officinalis NAC domain proteins.xlsx
- Supplementary Files/Table S6-One to one orthologous relationship of NAC genes of Asparagus Officinalis and Arabidopsis thaliana.xlsx
- Supplementary Files/Table S7-One to one orthologous relationship of NAC genes of Asparagus Officinalis and Sesamum indicum.xlsx
- Supplementary Files/Table S8-One to one orthologous relationship of NAC genes of Asparagus Officinalis and Ananas comosus.xlsx
- __MACOSX/
- __MACOSX/Supplementary Files/
- __MACOSX/Supplementary Files/._.DS_Store
- __MACOSX/Supplementary Files/._Figure S7-Volcanic maps of differential gene expression of AoNAC genes under different types of salinity stress.pdf
