# Supplementary material for: Genome-Wide Identification and Analysis of the NAC Transcription Factor Gene Family in Garden Asparagus (Asparagus officinalis)
Source: Genes (Basel). 2022 May 30;13(6):976. doi: 10.3390/genes13060976 (PMC9222252; doi:10.3390/genes13060976)
Supplement: Supplementary file 1 [file genes-13-00976-s001.zip › Supplementary Files/Table S1-SRA accession number about Asparagus officinalis transcriptome data.xlsx]

## Sheet: Table S1
Table S1. SRA accession number about Asparagus officinalis transcriptome data.
SRR Accession	Treatment	BioSample	Experiment	Sample Name
SRR8741627	non-inoculated under salinity stress	SAMN11158004	SRX5533773	NI_S_3
SRR8741628	inoculated under salinity stress	SAMN11158005	SRX5533772	AMF_S_1
SRR8741629	non-inoculated under normal condition	SAMN11157996	SRX5533771	NI_1
SRR8741630	non-inoculated under normal condition	SAMN11157997	SRX5533770	NI_2
SRR8741631	non-inoculated under normal condition	SAMN11157998	SRX5533769	NI_3
SRR8741632	inoculated under normal condition	SAMN11157999	SRX5533768	AMF_1
SRR8741633	inoculated under salinity stress	SAMN11158006	SRX5533767	AMF_S_2
SRR8741634	inoculated under salinity stress	SAMN11158007	SRX5533766	AMF_S_3
SRR8741635	non-inoculated under salinity stress	SAMN11158002	SRX5533765	NI_S_1
SRR8741636	non-inoculated under salinity stress	SAMN11158003	SRX5533764	NI_S_2
SRR8741637	inoculated under normal condition	SAMN11158001	SRX5533763	AMF_3
SRR8741638	inoculated under normal condition	SAMN11158000	SRX5533762	AMF_2
