# Supplementary material for: Genome-Wide Identification and Analysis of the NAC Transcription Factor Gene Family in Garden Asparagus (Asparagus officinalis)
Source: Genes (Basel). 2022 May 30;13(6):976. doi: 10.3390/genes13060976 (PMC9222252; doi:10.3390/genes13060976)
Supplement: Supplementary file 1 [file genes-13-00976-s001.zip › Supplementary Files/Table S2-The NAC protein full-length sequences of Asparagus officinalis identified in this study.xlsx]

## Sheet: Table S2
Table S2. The NAC protein full-length sequences of Asparagus officinalis identified in this study.
>ONK81861 pep chromosome:Aspof.V1:1:127446040:127449840:-1 gene:A4U43_C01F33620 transcript:ONK81861 gene_biotype:protein_coding transcript_biotype:protein_coding description:uncharacterized protein
MGAAPECGRPHERSLTAAPEEEEGVHVLNGGGGPNWWPPGFRFHPTDEELVLYYLKRRIC
GRRLKLRMIGDVDVYKWDPWELPDKSLLRSGDKQWYYFSPRDRKYPNGSRSNRASKHGYW
KATGKDRIICHNSKAVGNKKTLVYYQGRAPKGKRTDWVMHEYTLDEQVLMSCSNVQDYFA
LYKLFRKSGPGPKNGEQYGAPFREEEWEEDVPDDRLKNQTDMGNKNEHLHCQSVDKISDV
NRSGLPYYDLEDSLPQMSNELDVIPQSSECYGRNNNIQDDNFGSQSNRGDKSEEHLQSHP
IDRVLNEEMNAPPSYDLEDILLQMCDEVDVVPEANTETSVISNSLCPPSNENDIFPQQTG
TWCEHRSSITSFQITPSPSAAYAQPIELPELSSLTSDAVQEQEVAAEEFLEIKDLNDLDS
IDWRTDDASKIDHIAITGGLIDTDDYFDAQMYLAEALGPDQQTNQYPSLNGFGVNKTGSQ
ASHVTTEIWPQETAVNVSNAIESNTATSSGLGTGEMNGISSPSGSWFNSTLMAFLDSVPS
SPAFASENALISRALERVSSFRAEQIQEAGNPPAVARREDRKIGGFLFVSFLVGLGAVTW
VLVVGTALKVIKGLWGRFASS
>ONK80133 pep chromosome:Aspof.V1:1:38788137:38792801:1 gene:A4U43_C01F14240 transcript:ONK80133 gene_biotype:protein_coding transcript_biotype:protein_coding description:uncharacterized protein
MAIALAEGDDADGGSNNGLRVTGNLHCRRVGGSHFPPGFRFHPTDQELIIHYLRNKLAST
LAPVTCIIADIDIYKFNPWELPDKACFGEGEWFFFSPRDRKYPNGSRPNRAAGSGYWKAT
GTDKPILATGGSQCLGVKKNLVFYKGRPPKGIKTDWVMHEYRLLEESNASSFPKYRGSMR
LDDWVLCRVRQKGNIPLQAEEKSGISGIINCFATEKNEELKTNNNIFSEWSDYKLLAQLL
NSREEGGDSGCENSDSDSSKFSGVDNIVSNGCENTQASSPKMVSSVLNSLKRTLSFGVMD
EFMLMSPNKRAHYLASDYHQLSPSQSVSVDRAFPEFLI
>ONK81516 pep chromosome:Aspof.V1:1:117674832:117682605:-1 gene:A4U43_C01F30010 transcript:ONK81516 gene_biotype:protein_coding transcript_biotype:protein_coding description:uncharacterized protein
MEESLPPGFRFHPTDEELITYYLTRKVLDFGFVAKAITDVDLNKCEPWDLPGKASMGEKE
WYFFSLRDRKYPTGLRTNRATDSGYWKTTGKDKEIFHCGVLVGMKKTLVFYRGRAPKGEK
TNWVMHEYRLQTKFPYKPSKDEWVVCRVFKKSSTGKKPLPNSSSLPISPLSSPCNAASVT
ELGELDASSILNGIVNPSVSFNSMQTNESIITSHNNITNRMDMNSNMNMNMNMYMNWMLG
SSLNSFVVGQGDNHPHQMNSFHGSSSKGADELQQNEHEQMWRGF
>ONK79999 pep chromosome:Aspof.V1:1:29061150:29063175:1 gene:A4U43_C01F12670 transcript:ONK79999 gene_biotype:protein_coding transcript_biotype:protein_coding description:uncharacterized protein
MSITVNGQSCVPPGFRFHPTEEELLNYYLRKKLVGQNIDLDFIRDVDLNKLEPWDIQDKC
KIGSTPQNDWYFFSHKDKKYPTGTRTNRATAAGFWKATGRDKVIYTGRKRIGMRKTLVFY
KGRAPHGQKSDWIMHEYRLDESNSLSHVQVANTMGEANNQEDGWVVCRVFKKKNLLHKSS
DSPNNSTPSIAVDAKTHFLLHSQSDGALDQILQYMGRSCKQERFMKLPALESPTIPPMTE
EFSNKSSYPSEDIRSVVSTDAGSHVETGMTDWTALDRLVASHLNGQSDASKQLYSCFDXX
XXNNNNDDGDLWSLASSASDPISHVSHTSI
>ONK81086 pep chromosome:Aspof.V1:1:101539689:101541288:1 gene:A4U43_C01F25130 transcript:ONK81086 gene_biotype:protein_coding transcript_biotype:protein_coding description:uncharacterized protein
MNGQLTVPPGFRFHPTDEELLYYYLRKKVAYEAIDLDVIRDIDLNKLEPWDLKDKCRIGT
GPQNEWYFFSHKDKKYPTGTRTNRATTAGFWKATGRDKAIHLSNSKRIGMRKTLVFYTGR
APHGQKTDWIMHEYRLDEGCTDVQEDGWVVCRVFKKKNHQRGIPPQSLLEEEDYHRLSHQ
QPTGSTSFDHKHANYQIPTPCDFSFHSSMHLPQLLSAESSVHQNFTSIPPSLSLNTLDLE
CSHNLMKLTSPSDWSILDKLLASHQNLDHIFHNNKCSPPTGQASMDIGSGGQKFPFQYLG
CDAHDQMFKFSK
>ONK79020 pep chromosome:Aspof.V1:1:2957970:2964163:-1 gene:A4U43_C01F2050 transcript:ONK79020 gene_biotype:protein_coding transcript_biotype:protein_coding description:uncharacterized protein
MEEIENEVKDVQYVKKIPPAGWKFLPTDEEIIFEYLRKRILNEKLPCEDVIEEVHLYELD
IPDLAKRYESSQQDGRWYFFTDRTRKYRGGNRPARSTPSGFWKLTGLKSEIEHNGKKIGV
KNTLNFYWGLQQGENSRTQWMMREYSIKEFQIPKEPAGLEPHVKLDDAVLCMVYRNLNEN
AGRKRQKPPVHPQPSIQSAEQIENLTSGFRAEDNKGKVCEQIPENNMMVRNFNTDASDTK
REDYAGKMPPGWKFCPNDEQIISVYLYKRIHNQTLPCKNVINEVHLYEFDAPALIEEYQS
SEQHKSWYFFTDRTRKYLGGKRPARSTPNGFWKATEADTLIKDQGKVIGRRMTLKFLWGH
QQEGKHRDSGWMMREYRIEEFQIPCSQKRKGKTPKDPARSECDMKLDEAVLCKVYQVQNK
NAGRKRHEASGNSSSDSLLDVVYQTQSLNQLAPVLVSPVQDQRNSSSDSLLDVVYQTQSL
NQLEKNSSSDSLLDVVYQTQSLNQLAPVLVSPVQDQRNSSSDSLLDVVNQTQSLNQLAPV
LVSPVQDQRNSSSDSLLDMVYQTQSLNQLEKNSSSDSLLDVVYQTRNQLAPVLVSPVQDQ
RNSSSDSLLDVVYQTQSLNQLEKNSSSDSLLDVVYETQSLNQLAPVQDQSTIQPSGPFFP
VPLPAYDPNHNTNGLMFSRPNERGRLLNQVNPNYFSTMNQTRSYPTSFLNVNGMGVQLGL
SDMQQFHSNLSSDMMALSQDIHQRQLSLSPEQSENLSSGEVLDVAHQTQSLSQDSTVDLP
SSHPSPVPCSATDSVYNNGWRLFNQVNSSYSSTVNQDQSYETNSVVNPNLPTWCTGSTNL
NSFYVDPSQSGFLDENGFFPVSDTQQLRTNLY
>ONK80121 pep chromosome:Aspof.V1:1:37903074:37904556:1 gene:A4U43_C01F14100 transcript:ONK80121 gene_biotype:protein_coding transcript_biotype:protein_coding description:uncharacterized protein
MENFGLLGSRFPPGFRFHPTDQELITHYLSKKVTSSQTPATSIIADVDIYKFNPWELPDK
GLFGEGEWFFFSPRDRKYPNGSRPNRSAGSGYWKATGVDKPIIATGGSQCLGVKKSLVFY
KGRPPKGTKTDWVMHEYRLLDHNKSSSWSQKHKGSMRLDDWVLCRVRQKGSCPSASETAD
KDENKISTNSCFSQNSKQQKALGEERTNNLYEWSDNQLLCYLMSLQEGGGASTAGSHSSE
PFSIDDTNGCGYADASAKPPQHVSSVLDSIKRKLSFCALDELMLLPPNKRLHYSHNVYVE
SSPTSSSSVDQLFTESVI
>ONK80751 pep chromosome:Aspof.V1:1:83211454:83214831:1 gene:A4U43_C01F21310 transcript:ONK80751 gene_biotype:protein_coding transcript_biotype:protein_coding description:uncharacterized protein
MSSTTDLIDAKLEEHRMIISKQCPSCGHKLDQKPDWVGLPAGVKFDPTDQELIEHLEAKV
AEGSTSGSDSNSKLSHPLIDEFIPTIQGEDGICYTHPERLPGVTRDGLSKHFFHRPSKAY
TTGTRKRRKIQTECDLQRGETRWHKTGKTRPVMVNGKQKGCKKILVLYTNFGKHRKPEKT
NWVMHQYHLGELEEEKEGELVVSKIFYQTQPRQCSWSADKGSAGSCSSKEVLGQREVEVG
GGGDYGGIENFSFGPFRKSFDEVGMGEVSTKTRETHEEHGHHEHGHLRATSHHQLSQEQQ
QNRQAASAAFHNISRPTNPISSIISPTPIHQSSVVLDDAFHVSRILMQQTDKFQPSSEQQ
QQPAKKLVERSSAGLEELIMGCTSSGNRG
>ONK79607 pep chromosome:Aspof.V1:1:15040505:15043820:1 gene:A4U43_C01F8090 transcript:ONK79607 gene_biotype:protein_coding transcript_biotype:protein_coding description:uncharacterized protein
MGLRDIESTLPPGFKFYPSDEELVCHYLYKKVANVKVSEGTMVEVDLHTREPWELPEGAK
LSDDEWYFFSFRDRKYATGSRANRATKSGYWKATGKDRTVYHPKTRGIVGMRKTLVFYSG
RAPNGVKTGWVMHEFRLENPHTPPKEDWVLCRVFNKRKGEVASSSGVENLASSPPLLFDT
MGSSCMNNVPHQEGNSNTLVNLEVLHYNFHEFIQELETTDLMSTEMGMGSKDGGDDDYGF
LFDAGLDDDDHAMGVECGGHLGF
>ONK81638 pep chromosome:Aspof.V1:1:121826730:121827393:1 gene:A4U43_C01F31360 transcript:ONK81638 gene_biotype:protein_coding transcript_biotype:protein_coding description:uncharacterized protein
MMEIGYGQQPEKNEEQLPPGFRFHPTDEELITYYLLKKVLDGSFTGRAIAEIDLNKCEPW
QLPEKAKMGEKEWYFFSLRDRKYPTGLRTNRATDAGYWKATGKDREIYSSRTGSLVGMKK
TLVFYRGRAPKGEKTNWVMHEYRLEGKFAYHFLSRSSKCHH
>ONK77371 pep chromosome:Aspof.V1:2:10895266:10899240:-1 gene:A4U43_C02F5830 transcript:ONK77371 gene_biotype:protein_coding transcript_biotype:protein_coding description:uncharacterized protein
MDSASSSSPGVPPGFRFHPTDEELLLFYLKKKLCSEKFDLEVIKDVDLNKIEPWELQEKC
KIGATPQNDWYLFSHKDRKYPTGSRTNRATNAGFWKATGRDKCIRTSYKKIGMRKTLVFY
RGRAPHGQKTDWIMHEYRLEEADDDQDAAAAMSTQTSTIDAPAYTTTAAPQMTHDQSRPE
LYSPNFHPHLPSQTSTFYKPDISLHQYSHQLPPTNPYSGAQLQDLLPNPRPSTGYDFDGL
GVVGVNGGCEQIHQNVEGGSNWGPVDSKGGQMDLWGYGK
>ONK77334 pep chromosome:Aspof.V1:2:9792803:9795413:1 gene:A4U43_C02F5460 transcript:ONK77334 gene_biotype:protein_coding transcript_biotype:protein_coding description:uncharacterized protein
MAIATTMSTNSEDRRDGKIEDGHEYDLVMPGFRFHPTEEELIEFYLRRKVEGKRFNVELI
TFLDLYRYDPWELPALATIGEKEWFFYVPRDRKYRNGDRPNRVTTSGYWKATGADRMIRS
ENSRPIGLKKTLVFYSGKAPRGIRSSWIMNEYRLPQNETDRYHKEISLCRVYKRPSIEDH
SHLPGSLCVKPSSSNVTPTTSDQKHKSLAEDSSSPDVDKIQERSIVYNTMTVNPMSVMEE
EVVPQITRCNAIAELSGMAGYNQSGFLNDQPQPQPQLLPINVLPDPFLGISDKLWDWSSL
PEDGRDYGGNSSK
>ONK77449 pep chromosome:Aspof.V1:2:12785067:12786220:1 gene:A4U43_C02F6640 transcript:ONK77449 gene_biotype:protein_coding transcript_biotype:protein_coding description:uncharacterized protein
MGTKSGIFSHQETGNIRTGRDRTGQPVGVTGRRPEPIKPVGSPKPVAIKKALVFYAGKAP
KGDKTNWIMHEYRLADVDRSARKKNSLRKPNIAPHVTSAMPPPPTFPPTKDFSYFGPSES
LPMLHADSSCSSHVLSPDLTCESKEAESQLRWEELGRALGAPFNYGDATVPFPPLDCGAQ
FSNDPLQDLFASLQRPF
>ONK78354 pep chromosome:Aspof.V1:2:70972112:70973279:-1 gene:A4U43_C02F17660 transcript:ONK78354 gene_biotype:protein_coding transcript_biotype:protein_coding description:uncharacterized protein
MGRSRDAEAELNLPPGFRFHPTDEELVVHYLCRKATYQRLPAPIIAERRHCSDKGNGTSS
PRGTGNTLTGPAPTGQPAKDTGRQPAPDKPVSPAGSKKPLGIKKALVFYSGKAPRGIKTD
WIMHEYRLADTNRSANKKGSLRLDDWVLCRLYNKKNNWEKMQKQKEQSSSFGETIDSLEA
ADDAISESIRSDIENDVFPPQVYQSQMSQVNEQPQMKKEDSDWFMDLNLDDLQSSFGAFG
SSATGFDISNQDYFMQVLGSPMMKTSQNNLPPF
>ONK78427 pep chromosome:Aspof.V1:2:75187075:75188025:1 gene:A4U43_C02F18650 transcript:ONK78427 gene_biotype:protein_coding transcript_biotype:protein_coding description:uncharacterized protein
METQEGADDLRTLFRYPGFNFSPSDVHLVAFYLRRRISGVMIPSSLVRELDVYSTEPWNL
PAGGLLQPESEGEYSDLFGFPESEEKRMLFFTRRHPISARSRKFNRNAGCGLWHCGSKDK
DVKHGSQVIGYRLQFTFRKMGVGNQKVHTNWIMHEFRLDKETNIDSLVLCKIFKRKHGEE
GDTGGLGAVTALSGVSDGGEEEEEKEGRLEKRRRVVESGGLQKGLMDGYAEESSLFSAVY
ESIFLDDAGIDASSSFFPFHF
>ONK78453 pep chromosome:Aspof.V1:2:75811421:75812090:-1 gene:A4U43_C02F18940 transcript:ONK78453 gene_biotype:protein_coding transcript_biotype:protein_coding description:uncharacterized protein
MDSSSSSSPAVPSSPPSKSPSPLLPYNEDGTHPCLPLGFLFHPTGDVVIRHFLRNKVLGA
PLPINPIKEIDVYLFEPDELPITISDSDERWMYFFVYMTEENSDRSTPKGYWKLDVSDEL
IKDPDTKEIIGLKNTFIYYRKELGPNGRYKIKWTMQ
>ONK77976 pep chromosome:Aspof.V1:2:40339306:40341323:1 gene:A4U43_C02F12900 transcript:ONK77976 gene_biotype:protein_coding transcript_biotype:protein_coding description:uncharacterized protein
MEIQEVEGADDLQRADPVLFQFPGFNFKPSDVDLVAFYLRRRISGGMTPSNLVRDLDIYS
TEPWNLPGGLFQSESEKYMFFFTRRHPISARSRKFNRTAGCGLWHGSSKDKNVIHGSQVI
GYRLQFTFKKIDAGNQKIPTNWIMHEFRLNKTTNIDSLVLCKIFKRKHGEEGETDGLGAG
IALSDVCDGEEEKERFAKRRRIVESGGQKFLMDGYAETSSKNASSSLSSSSLHHEAPSVA
VEKPIQRQEQTTTYESLEKRRQVEKQTQQEAYMADNSEKRYCRVDNTKAADQPLVFKDEF
ASLEDLICLDDFPQWTTEFNASPLVGDCDETPFLPYEEQTATEERLEMGKQVEEPDQQQG
VLAHYNEDTTEANSQSSLFNAVYESLFFDDSSPQDAKIDASSSFFPCSDDLQNLGWAGLY
HSLMK
>ONK77852 pep chromosome:Aspof.V1:2:30749893:30750860:1 gene:A4U43_C02F11410 transcript:ONK77852 gene_biotype:protein_coding transcript_biotype:protein_coding description:uncharacterized protein
MEKLSLSIERQQHNGAIKLPPGFRFHPTDEELVVQYLRRKVFSCPLPAFIIPEIDLGKCD
PWDLLGRCEQERYFFALRESSIVVPTRDWVLCRIFMKKRAIKMNVGNGEHLEEEERAIEF
IDFMGRRNEDRRPSSPSDSDSSCVTEPRDESSN
>ONK78455 pep chromosome:Aspof.V1:2:75890033:75891880:-1 gene:A4U43_C02F18960 transcript:ONK78455 gene_biotype:protein_coding transcript_biotype:protein_coding description:uncharacterized protein
MAMLPYPGIQFKPSDDLLLTFYLPKKIAGGRDSLEIPSYLICDFDVYSTEPWNLPARDFR
YLTDNKDMLFFSPRHAISSRKGTAKNVKRTAGCGFWNGKGKEQDVFCGSRRVGYKTPLTF
VSTEGGKRRNTNWIMHEFHLKPAQNSNKFESMVICRIHKKKTKEDREGGADANSGVAAFI
EQEEQGTASAATHVEERPLKRKRVEASSSLPPSSSSLPAFLPCKEAEAFDRLISTMDEKR
HTVFEQEEEVDGRQVTEMLLKEHEAMTNHFKAAAESGAATSICEQAATYVEDRLLKRKWV
EGCSNFHDTEKTSTVNTEAPSQPSSSSPYLSSTWVCAPALDSYEASSSLIDILPPTSQDH
WTWEDLEIDVGTVSYLDELMECFSDS
>ONK78015 pep chromosome:Aspof.V1:2:42529742:42532045:-1 gene:A4U43_C02F13310 transcript:ONK78015 gene_biotype:protein_coding transcript_biotype:protein_coding description:uncharacterized protein
MMEPPSCPGFEFNPGDDHLLTFYLPRKIAGGRDALAIPNYLIRDFDVYSTEPWNLPRDTF
RYQNKKKDMYFFSCRQPTSANSKRVQRTAGHGFWYGARGDEKVYYESQHVGYKTVLTFKY
IKGGKEINSNWIMHEFHLKPPENGNKFESKVLCRIHMNNTKKDSEGGADAESGVAALIEQ
EEQGTASVVTNIKERPRKRKRVDVSSSLPSTSSSLPAFVPCKEAEALISTLDEKPHTVFE
QKEEVDERQVIEMLLKEHEVMTNHSMAAAEFHNSYEASSSLINVLPPTSQDDGTWEDLDI
DVSTVSYLDELMECFTDS
>ONK78174 pep chromosome:Aspof.V1:2:55633150:55634472:-1 gene:A4U43_C02F15280 transcript:ONK78174 gene_biotype:protein_coding transcript_biotype:protein_coding description:uncharacterized protein
MAEFTSQIPKEEEEYLVLPPGFRFHPTDEEIITNYLSEKIADKSFSALALGEVDLNKCEP
WDLPNKAKMGEKEWYFFTQKEKRYPTGMRTNRATESGYWKATGKDKEIYKSKGSVLVGMK
KTLVFYRGRAPKGEKTNWVMHEFRLEGNHSHLYNLSTASKEDWVVVRVLHKNEAAKKNPS
TVQESACFAHPCTSSLSYLQQDEAMERATAPVNANARHNSSSMSPFIGQRKIEQFSSSMA
TTSHDTGLSNDWNAEISSYDYGLSSGPFFDLENIWNYKGI
>ONK78756 pep chromosome:Aspof.V1:2:82979931:82988474:-1 gene:A4U43_C02F22090 transcript:ONK78756 gene_biotype:protein_coding transcript_biotype:protein_coding description:uncharacterized protein
MAAATQHNIYCHRTPPHKILSVPSRDIKACLVSHSTQNQISNSDADPFTPLPQTLANPRG
SETLTLASPDEPSVAARRLAPRVPLPRPRRGASSGYFLRRRSPALPLPRSDAIPEVELYR
MREPVDLLSSPTPAGSRGSPTPSGSSSATVSTASTTAPRPGRSGHRRGVTGSARAGIGPV
FMPTTSRSKTHCVMRKSSCSTSAERPRGRGPTGSCTSFGSRRMIGATKVFKKNVVGNKNA
DERLAPLMEERRDEEDRDQTPTAEREGGHANDFEQGTTEAVHGTDLSTISCEASSLNLNP
PSDGLLAPGFRFHPTDEELVSYYLKRKVAGLPLHVDAIGEIDLYKWDPWDLPPRSRLNLS
MLSTEWFFFCTLDRKYNRSSHQNNRATAKGFWKSTGIDRSVRHRTSEKIIGMKKTLVFHT
GRAPGGQRTNWVMHEYRLEDNEQNTKGSSFVVCRIFHKSGAGPRKPLALYGTEPFVELEE
TAQDLGPARKYLQVPDVNVDTVPSVVVADVVDKNCEHALKNSEQVTTARTYDIGSKVEIA
YIRDKLPVAWYMATVIKVIDERVLLVEYENLKSEDDTLLSEIVSAQYIRPHPPPTAEARN
FHLLDEVEAFYNGGWWPGVVAKVIADSRYNVKFMHWEEEIEFNHTELRLLYDWVDGRWIQ
ASQDKPIESQDLGGGKSIGHTQSLHECNSAPTCGFPGSSTPSSGMRDEAPSMTNENENLA
RLTFESQQDIFQPCKKAKKGETSDNNTQLLDLRGNENSSAVKMGFDIRTPIVEEEPNIRT
PMVEEEPNIRIKALVEKGCFSSPSKKNDVVSADSITMSGEINEDPPVSDKLSQELVSVHK
PLSSNGEESHEGRSGKNEFLQMGQESGAHXXXXVPELDREGDEGAGQYTARDKIRKNCIR
IIDPPLEGVSIGTQGGITEGLSSALCVVCSDSDVEAQELFNVTSSSDSSLVETSTSNAQP
SEALDNIFRSTEGEHSPKSVPVEKSPSPEQSALPFEKCSPMWDSFESMEAFRVMPQRPHF
RPLEKLCKDFREGMAIGLMVTFSNLVNNIDRLAISDSFHKFDGILKTLDHLERYGFDVQC
IRARLLELTRLKNNQDRLADEGSTLKILLGKKQKKNEQLNKQIESFNNVSEELEKSLTRL
REEKSNIFKRKRENDSELHRLEMDSRRIEDELLSAQHDFEAARRALS
>ONK78322 pep chromosome:Aspof.V1:2:68465550:68473345:-1 gene:A4U43_C02F17300 transcript:ONK78322 gene_biotype:protein_coding transcript_biotype:protein_coding description:uncharacterized protein
MDETQSIPFHLLPLGFRFHPTDEELINYYLKSKINGKIKAADAAVVPEIDVCRFEPWDLP
ERSPIKSNDPEWFFFAPVDRKYANSGRSNRATEAGYWKATGKDRLIRSRVSREKPAVLVG
MKKTLVFHRGRAPKGSRTNWIMHEYRTVEPEFENGGDQGSFVLCRLFKKSEETLSPTPAK
SSPSSMSQREDGLEEEFATSSTRESPESHLQKELQPLPITFNKQPADIRLADEANYLVSH
PIKLEERHCNSNMTLDAGEWETKNTGVEDPPLFDDLAQFLGPEYEHLFSDDLPQINSLTL
ISSDYGINSADDQTQAQYQTSEQDSVSALLDAMLSTPEEYSADVADCRGETEAVSDGQIS
MINDTDSCMSSYVDSEALRTQGGLGLETESTFYFQSMEIRNLPVRYSKFGEYSVGPANSI
GDNINIRHRNRENMTSSFASSFNYPEQQGIAERRIRLQSSNQMKKISKQDNYINKMKLSK
AEEHEKNKADEQTEDSEPTVIDNSEQFSSDEDETTSPKSTLVSSSDEHEELRLRTQQLQA
DNDFKLGSSSLRQEVPRVGSFPIVIVGVAVFVIFLLFAGTLVLLNSCAA
>ONK78412 pep chromosome:Aspof.V1:2:74461066:74462151:1 gene:A4U43_C02F18500 transcript:ONK78412 gene_biotype:protein_coding transcript_biotype:protein_coding description:uncharacterized protein
MFGDKEWYFFSSRDRKYPNGVRPNRAAASGYWKATGTDKPIVASRGNENIGFKKALVFYK
GKPPKGVKTNWIMHEYRLSEAKNKTNLRPVKLKDSPMRLDDWVLCRIYQKSSHLQEDSNG
IESPISNTHNSTQENDLMMHKSFSLSELLNEADFSLLSRLHETPTELEMAPVLDKASFGY
TNLNHPFINMHPFSETESSSVSITENSLKRRRIGEEGPNYYPASKKINNNSWVYTNFPNQ
FDSQNFYSQHLLLNPQYGDAV
>ONK74533 pep chromosome:Aspof.V1:3:15866841:15867659:-1 gene:A4U43_C03F7350 transcript:ONK74533 gene_biotype:protein_coding transcript_biotype:protein_coding description:uncharacterized protein
MVFYRGRAPGGSKTDWKMNEYRALEGDLLPGSLPKLRNEFSLCRVYKNSGTMRSFDRKPS
MASTSQNPTSTDHPSTQASSSSDPGSSNPPSTQEPELDLKMLEEFDWDQFDWLGGINNDD
D
>ONK75310 pep chromosome:Aspof.V1:3:35542008:35562619:-1 gene:A4U43_C03F15520 transcript:ONK75310 gene_biotype:protein_coding transcript_biotype:protein_coding description:uncharacterized protein
MERPRARRQIDGMRRSSIAACRWNWPGLPRGVRFDPSDEELMWHLLAETGEGEAEPHPFI
GEFIISLNEDNQTFYSSPHKLPGIKKDGSLSYFFHKSLKAHENKRQMPRKILNGDLGNVC
WHKIGKTKPVCIDGVQKGLKTIMVLYMSMSDSDKPKKTNWMMHQYHVGGEEHVEGDLVIS
KIFYQVKFRQDDKIAHDLGLNNTAGTEEKVAVAPRLCGIRGHAQNSNSISMEVPCQAEEK
RTYAGLRNFDYNNGFSKEASNINISLSQFLSDPQQQENDNLACPGHAQHQSHCGLEVERS
KSCISDKAEISHHGREEVLDVVMDNYDPKESSYSGKMYFNTAQEGKSSWNMLTSSQSALD
GQGHTRSSFLTPAPEVKFETSGQAGFDLHDSNMDDHSVLSGHSTQVKVEPFYHMQQISCN
EVSDSISPAAVGMSELLCESGRNDEIDHVTLQERYKLMLSSRNRALDGQSNLEFSGNIEK
CATVFASHNRIQGKDSEILPREERREAPLVHLESSDNVCAPEDSSFRLNTNNMKNCFGGN
IKDGIQPNNAQFLHEECHHHSTQYDYARSNPVTDSPGVVLSDGHLAVGQSFPSLMLEADR
SDENGASGNLLACEASSPEVRLPVNTREPGHLHDMDATMHSSMTAPCLCEVTSPDDSSPG
RCKSQQHQEHSCRCSDGTGILGAELLDSVERILHHNDCNHPSKTTKFVFPIEVKAEPSEE
ITKCIPEKNAKELSSSFSERFSSSNKNLLASVLSSCSVSGRHEDHPSILPEIYIVKKENI
DGPATDFIDHIPLMERMQMLSSTSVANLSHDKSVDNALQALPSPECGSSNVNPEKKRFSL
RRKRKKTATDSVEAALEEDAPGLLQVLLDKGITVEEIKLYGIVDNNADLPICSSEDSFEE
LETVIAKLFSEGPSVFKFPHVRQIKGFKAVYCLACLISLIEQARYLRFHRSPVEWGWCRD
LQSFIFVFERHNRIVLERPEYGYATYFFELVGSLPIDWQIRRLVTAMKLPCCSRTILLEN
KPLVVGEDLTEGEALVMEGYGWIRNTGLGTLLNYCDRVVHDKKMERYNSEWRNKIGKLLM
KGHDGGRTILSNLPKKVARYMEYRNPEVKQDAPVPSNLPKKVAQYIEYQHPEVKLELEV
>ONK73864 pep chromosome:Aspof.V1:3:867910:883904:1 gene:A4U43_C03F360 transcript:ONK73864 gene_biotype:protein_coding transcript_biotype:protein_coding description:uncharacterized protein
MPAWSFTSLLASLDACCAIYQQWGSDLNWPILERWYVPWQWQTVLLTMVSCGVSFALTGL
VEASALPYLGFQGGDVSLDEKAEILFAGQFTVTAVVLGVVYGITNRFQPLPDDLFRYDWK
EPFSLRNGWLLWAGIGLGGAIIAVALAGAVLTTFNGDPPQREADALVQLLPLIGSSGIST
ACLIGITGVLAPVLEETVFRGFLVASLTKWFPSPVSILISAAVFALAHLTPGEFPQLFAL
GNVFKLNNIHLRRKSYQGKKEMDERSDMEKADEVMMPGFRFHPTDEELVGFYLKRKIQQK
PLSIELIRQLDIYKYDPWDLPKLATTGEKEWYFYCPRDRKYRNSARPNRVTGAGFWKATG
TDRPIYSSEGTKCIGLKKSLVFYKGRAAKGTKTDWMMHEFRLPSLTDTSLPKRPLDKNIP
VNDSWAICRIFKKTNSMAQRALSQSWVSPLPETNEPDFFSVAHTMNANQFGSENISCTTE
SGSSIQFSCNNGFQQQPSGLNYAPLNATNYNKPNNPMDCRSYPFPFSGVDMSTNFMFSGS
EMPLASMLLNLSPSILEEVEKSSASIEFGQPQQCNGFTVDLPTEINSNLGSGEEKKSSNS
MIVNNNQWRTMRTFPFSLPSNISDEWKLNLPWDSPPCLSEMSTSFSTNKLYT
>ONK75968 pep chromosome:Aspof.V1:3:61016728:61018307:1 gene:A4U43_C03F22450 transcript:ONK75968 gene_biotype:protein_coding transcript_biotype:protein_coding description:uncharacterized protein
MNGGASDFTSHRHRSRNDRYDDCINGEYRFVIGVSAAASGAAEPLLPPGFRFHPTDEELV
VHYLKRKAASVPLPVTIIAEVDLYKFDPWELPGKANLRRQEWYFSPRDRKYPNGARPNRA
ATSGYWKATGTDKPIMSSASHKKVGVKKALVFYGGKPPKGIKTNWIMHDWMTGCCAESIR
KTAAAVMESSVTTITAAAVTVHTGCTSMIPWTTSCSPNHQLPXXXXXXXXSSNKPAAATP
AEAAAGSASERNHLQQRSARQ
>ONK74477 pep chromosome:Aspof.V1:3:14439578:14441509:-1 gene:A4U43_C03F6680 transcript:ONK74477 gene_biotype:protein_coding transcript_biotype:protein_coding description:uncharacterized protein
MEKKIASLEKKSEGKVEVELVVEDEEEVLPGFRFHPTDEELVGFYLRRKVDNRPMTIEII
KQIDIYKYDPWDLPKVSTVNGEKEWYFFCLRGRKYRNSIRPNRVTGSGFWKATGIDRPIH
SASGSDDCIGLKKSLVYYRGSAGKGTKTDWMMHEFRLPSNNKDNETCSPSLQEAEIWTIC
RIFKRNVSFKKYTQGWKQQAPKQTVATDSSSQTSSFDSDARDEYKFVGYENNQQNLYFEE
NNPLFGGQWSLNTSQTPTATSLHPSIVPSPNTNEFLKEGNWDELGRIMEFYMMDQSATQE
CVYY
>ONK73894 pep chromosome:Aspof.V1:3:1375185:1376803:-1 gene:A4U43_C03F680 transcript:ONK73894 gene_biotype:protein_coding transcript_biotype:protein_coding description:uncharacterized protein
MELPPGFRFHPTDEELITHYLSKKVLDEAFSAIAIGEVDLNRCEPWDLPWRGGSMGEKEW
YFFSVRDRKYPTGLRTNRATESGYWKATGKDKEIHRPAVRSTLLVGMKKTLVFYRGRAPK
GHKTNWVMHEYRLEGKYTRVYDLPTSALFKQREWVICRVFKKGSSSDVEVTAAAAASSIR
NMMGLINHGSCSVASYNYNESSRELEYHLGGDPRTTTSTNKDDDDEEGNRPLLPPLMDAT
VISPNCKVDRRNRSASEPPEAHVTCFSSITVSEDEKGPNEGDCFNNNPLVFHYSSSASSN
FLHSVFNSFKMMNSTPPTSGLLGNSNTSFIPDPDPDPNPNSSLKQLLQSNLYGAATMEHK
HCKTTDCCKDVLTTLSPETAPNS
>ONK75514 pep chromosome:Aspof.V1:3:41883913:41887881:-1 gene:A4U43_C03F17690 transcript:ONK75514 gene_biotype:protein_coding transcript_biotype:protein_coding description:uncharacterized protein
MNESRRKEKGDSMQGPDLFCSNPVPDLPAENNLQILRRPGRRQEPIKAPPGYLFAPTDED
LAFKYLLGKKLRNLVPYDVVREADVYETHPEKLTQKFEKWGANGKWYFFTTRRGDNGDGH
TNDRVGYWKATRLDEQMQGPYNKVAVKKTLVYYLAKPPLGTKTTWIMRQIVLVDAQKQSN
NPDVSMTDDELALCVITRKRLVDSD
>ONK74409 pep chromosome:Aspof.V1:3:12990841:12992267:1 gene:A4U43_C03F5920 transcript:ONK74409 gene_biotype:protein_coding transcript_biotype:protein_coding description:uncharacterized protein
MISLAKTSSSTSMCMIIARHSLQRNMQVESKRNFGIFSHRGILGKGNGKADQRLEDTGKG
KWQSRSTPGGYWRIYSNKPIKKNKGHQKITIGTKNFLEFWEKTEKSTPRKDDPGKKTEWL
MHEYTIEESKQHAKDGDKRQNGGVLNKIYRSSRGGNRIATAIAQATIPGPGPERDREPEA
EEENEESSKRARLRLDRNEIPDLNEIPET
>ONK70782 pep chromosome:Aspof.V1:4:3795356:3797282:1 gene:A4U43_C04F1480 transcript:ONK70782 gene_biotype:protein_coding transcript_biotype:protein_coding description:uncharacterized protein
MASRGGEFLSPLAISFDGEEEREPERLPVGFKFRPTDEELILRYLRPKVLGGELPCEAVI
VDVNVYNYNPTRLTEIYADKEQEKSWYFFTSRNRKYEKGSRPDRAASGGYWKATAADTDI
QEMEGGRRMKIGGKKPLVFMEIENCRTRKGDQGTPTEWMMHEFKIEESKQPIKNGRMLLD
DYVLSKIYRSRGKGKSKKPAPAANPNNLQQQQIQPSDKRARREPEPEPKASSEPTEIQPE
QINPNPQTLQNQLIPCMLQDLPSGPGLLNPNQNQIYDQFGHPFPSADEDFLPTLPSIPEF
FDQFEPTNHAPNFALPQQCYEIGNFSINIGGCNQNFQQQQQQRINYGEMPAHNSAITSIH
PAGLSGNHNFNAGNFAHSQQYFNTLQFANARHSSWIRTGRGRMGNSQGNLDQNKF
>ONK72854 pep chromosome:Aspof.V1:4:88921850:88927002:-1 gene:A4U43_C04F24060 transcript:ONK72854 gene_biotype:protein_coding transcript_biotype:protein_coding description:uncharacterized protein
MDKSGSELDLPGFRFHPTEEELLNFYLRRMVLGKKLGFDIIGTINLYRFDPWELPGRAPR
GSKTDWVMNEYSLPDNSSSIPPPKEDIVLCKIYRKATSLKELEQRAAMEEDARAALLLGI
SSTACTTDTVSSSEFDCNFQNSHTSFDVDGNNNDELTLVKEEEEIKRGAETSSSTINSSL
VARSVYLPELQVPRTGMEWQDTFLTQLRSPWLEQWSPLANWLNF
>ONK73279 pep chromosome:Aspof.V1:4:122269598:122270472:1 gene:A4U43_C04F29280 transcript:ONK73279 gene_biotype:protein_coding transcript_biotype:protein_coding description:uncharacterized protein
MTSLPPGFQFFPSDEELVIHFLYRKALGHRDIIPSLDLYTHDPWELDGKALQGGNYWYFF
SQKARNRATGPSGCWDSEADDEPVTSGRENVGVKKTFAFYADGIKTSWVMHEYHLLQRVD
RDGSTSSNGRRSSRRKGNPRMGDNKWVICRVYDSSYDSDQLRLYEEGMELSCLDEAFLSL
DDDLDDISWPN
>ONK72052 pep chromosome:Aspof.V1:4:44465076:44466581:1 gene:A4U43_C04F15190 transcript:ONK72052 gene_biotype:protein_coding transcript_biotype:protein_coding description:uncharacterized protein
MEKLIMRLPPGFRFHPTDEELVVEYLKKKAMSCPLPAAIISDIDFRSRDPWDLPGCHDGE
RYFFNLQEANYRKSGRSNIRATMSGYWKATGREKTILCSKLNEIVGMKKVLVFHQGKPPH
GVRTHWVMHEYRLAGPDQTKNPSQQQYSLVQGQNWVVSRIFMKKKGTSKMKENTVQCYSN
SRAGDDRNNHGDFGPQSPPSSCVTDLSDEEEGSKGEEANSK
>ONK73041 pep chromosome:Aspof.V1:4:104420992:104423239:-1 gene:A4U43_C04F26520 transcript:ONK73041 gene_biotype:protein_coding transcript_biotype:protein_coding description:uncharacterized protein
MAIEENMSRDDHEHDLVMPGFRFHPTEEELIEFYLRRKVEGKRFNVELITFLDLYRYDPW
ELPALAAIGEKEWFFYVPRDRKYRNGDRPNRVTTSGYWKATGADRMIRGEDSRQIGLKKT
LVFYSGKAPKGIRSSWIMNEYRLPQADTDRYQKAEISLCRVYKRAGGDDHYNLPSTLSSK
TASSRQSRPNTVNQPKPACAAFPGDSSSSNSQSSAEKLQKGVSSGSDQHALLHVPTTASL
VEGEDATTAGVADGFTSLLPFPSQPQQHPFSMLEYWNYLQQPDAGRDFTSNFK
>ONK70781 pep chromosome:Aspof.V1:4:3783180:3790769:1 gene:A4U43_C04F1470 transcript:ONK70781 gene_biotype:protein_coding transcript_biotype:protein_coding description:uncharacterized protein
MANQEDRFLSPLAISFDGEEEREPERLPVGFKFRPTDEELIQDYLRPKVLGGELPCEGII
VDTNIYHHDPTQLAETYADHEKSWYFFTPRNRKYEKGSRPDRAASGGFWKATAADIAIEK
KEGDRKIKLGDKTALGFWETKKSRVRSIDRGTKTEWLMYEYKIEESKQPIKNGHMLLDDY
VLSKIYRSCRKGWKKAAPVAVNPDNLQEQIQQPNKRARHQPEPERKPEPNFDPTQIQPVP
DNLFLPNPETVQDENAYMFQNQSLQTALWNPNQPPDPLDHNFASSSDDNFFPDLPDFDFP
LDFDQHEPANYQSNSPLPQGYNGESSIQPGMANFNVGVHGQDFQQLQINNYGVANFNIGV
HGQNSQQLQYNYGDIHSPAQFLATQNSEAIENGPQKFTGPIRLNLQKVAEAALNNNKTRT
VVY
>ONK71800 pep chromosome:Aspof.V1:4:34145205:34150355:1 gene:A4U43_C04F12510 transcript:ONK71800 gene_biotype:protein_coding transcript_biotype:protein_coding description:uncharacterized protein
MEPVTLPPGFRFHPTDEELVTYYLERKINRRKIELEIIPEVDLYKCEPWDLPEKSLLPSK
DLEWYFFSHRDRKYPNGSRTNRATQGGYWKATGKDRKVNAQRRPTGTKKTLVYHRGRAPH
GSRTDWVMHEYRLDEKECETPSSGLQDAYALCRVFKKSAPGPKIIEHYGVQSQLHPQWTT
INDHPSTVEIPRDGRGDEFESRPYPFQPESCSSGVMQGTAYNSSPATLDHGKWMQFLAEE
AFNATNNVPFHNSSSSSSYVPSKVDVALECERLQHRFSMPALQLEDFPQFDIQDSKLLDL
GFSTQLNTNEVEINELVNSSISYPDTMWVANMNPKFETYASLVEPRHEKVSSVEISDLDE
EFKEDKRRVENLRSVKTLDTVILQINLQGEHNAMANNIPINRQIGVSTNDDQGVTSYRLN
NSTDLGDNYTEQIYRQSQEDKFPLGFINIHQEGVYQDNQLADTPNLDVYENIKFNHGLFM
SSSGEVAETFFHHVEPSKKIIVHLNQATVVDRSEEVRDKVSFFGRLKVGIKKSLKHCNDS
FLGNGILVLLHVISIALASCVYP
>ONK72215 pep chromosome:Aspof.V1:4:52511801:52513764:1 gene:A4U43_C04F17040 transcript:ONK72215 gene_biotype:protein_coding transcript_biotype:protein_coding description:uncharacterized protein
MGPMSLPPGFRFHPTDDELVGYYLKRKVDGKPIELEVIPVIDLYKFDPWELPDKSFLPKR
DMEWFFFCPRDKKYPNGSRTNRATSSGYWKATGKDRKVFCESSVQGLRKTLVFYRGRAPG
GERTDWVMHEYRLCEDLSQPTPNFMGAFALCRVVKRTEQGLKLGDSMVEAKGKRSFSSTT
NDFSPRKNSSKSSDRAEEPSSQAASLFEICSDSPLITSSVNGRETELHPVVFGTDQTGFW
GSQYLSNAPMEYPLGQSLLTEPVHSTQFANLVESCPTNSLSSVSSYASFTEDTFLVDEFN
HNGSSSSFPSNFYGMNAYCDEQNMGLPELGWEMSYINTPFNGIEAYNTTLSPLVCRQASD
IDEANLWLQEDSLVFAM
>ONK70736 pep chromosome:Aspof.V1:4:2671280:2674624:1 gene:A4U43_C04F1000 transcript:ONK70736 gene_biotype:protein_coding transcript_biotype:protein_coding description:uncharacterized protein
MISLLHTQTAGSMGLRDIESSLPPGFRFYPNDEELVCHYLCRKVRSTEGAVEGTMVEVDL
HTHDPWELPDVARLNANEWYFFSFRDRKYATGSRSNRASKSGYWKATGKDRMVCDPSTRG
VVGLRKTLVFYRGRAPNGIKSSWVMHEFRLENPHSPPKEDWVLCRVMHRRKGEEQETKIG
SSPPLIGDQPLSLQSYREISSSPCNAPNQENNNNNSNSSRFIDDDESNLPQCSFHDFTPQ
LEIESCGGDELGLFLDVGPSWQT
>ONK73800 pep chromosome:Aspof.V1:4:145146329:145279813:-1 gene:A4U43_C04F35510 transcript:ONK73800 gene_biotype:protein_coding transcript_biotype:protein_coding description:uncharacterized protein
MNTFSHVPPGFRFHPTDEELVDYYLRKKVASIKIDLDVIKDVDLYKIEPWDLQEQCKIGV
EEQNEWYFFSHKDKKYPTGTRTNRATTAGFWKATGRDKPIYSKNNLVGMRKTLVFYKGRA
PNGQKSDWIMHEYRLETNENATPQEEGWVVCRVFKKRVTAFKFHYYEHEKTHMNPEIYSK
SESEREREAKFERNLKGVFDRSKLI
>ONK70986 pep chromosome:Aspof.V1:4:8418423:8442342:-1 gene:A4U43_C04F3540 transcript:ONK70986 gene_biotype:protein_coding transcript_biotype:protein_coding description:uncharacterized protein
MLEEMALSFPTTNPNPNPNPNPNPNQTSSSSAPPPLPLIAPGFRFHPTDEELLLYYLRNK
ITRRPFPFDVIAELNIYSFEPWDLPSFSRLRTRDIEWYFFTPLDRKQCSTLTRTNRASPR
GFWKITGRDKEIRRSGNGGGFVIGFKKTLVFHLGRTSSKEQTRTDWVMHEYKLAHEELAR
IGVNWDGFVVCRVFQKSGLGAKNGEQYGAPYVEEEWEEAEELAVVRTEEEGGGDGRNVEF
EFDVNWDWDTFLQTEDIDNDKVFGYLFLDMPDIFNPPRNTSIEAPPADNTAAAPMESQPA
PLINQQTGPFVQFMDVESTGVVNFPHAEIINDQVPVIQMPAVVDDGRNCCLEPPDGEFFD
VIDFEYDTLNTFD
>ONK71802 pep chromosome:Aspof.V1:4:34259996:34263249:-1 gene:A4U43_C04F12550 transcript:ONK71802 gene_biotype:protein_coding transcript_biotype:protein_coding description:uncharacterized protein
MAPVGLPPGFRFHPTDEELVNYYLKRKIHGLKIELDIIPEVDLYKCEPWELSDKSFLPSR
DPEWYFFGPRDRKYPNGFRTNRATRAGYWKSTGKDRRVCSQNRAIGMKKTLVYYRGRAPQ
GIRTDWVMHEYRLDDKECEDTMGMQDSYALCRVFKKNVVCAEVEDQGQCSSIVLIESPQT
IVSDQYETMSPEVPIGSSPCIDEDDKDDAWMQFITEDAWCSNNEGGVDDESIPHPSPCVA
FAN
>ONK69877 pep chromosome:Aspof.V1:5:112000130:112002692:-1 gene:A4U43_C05F27740 transcript:ONK69877 gene_biotype:protein_coding transcript_biotype:protein_coding description:uncharacterized protein
MRISSSSALALLKSPLSNRFKLDNRSTTFIIFPPLPTDFASAADNVVKLLISSIPESSTY
GRKRVGTRKTLVFYKGRAPHGQKSDWIMHEYRLDESNSPSYVQVANTMGEANNQEDGWVV
CQVFKKKNLLHKSSDSPNNSTPSITVDAKTHFLLHSQSDSALDQILQYMGRSFQLNLKDY
FLVLPF
>ONK69032 pep chromosome:Aspof.V1:5:81921128:81925222:1 gene:A4U43_C05F18570 transcript:ONK69032 gene_biotype:protein_coding transcript_biotype:protein_coding description:uncharacterized protein
MDLRFSSETDKCKIGSTLQNDWYFFSHKDKKYPTGTRTNRATAAGFWKATGRDKVHSILR
PEKHPLAQCQSCISILTVGLRFRVLSIWIHLLVLGFSKDETDYTTGDLKTAKDTHTFLLK
WFELYPEFLENPFYISGESYAGIYIPMLAAEVANGIIACVKPALKFKGYMIGNGCTDEQF
DGDALVPFAHGMGLISNDLFQEVKSACQGSYWNPVNKTCEEKLNKVDQKLKDLTIYDVLE
PCYHHPEIRYPSADDIRLPSSFRRLGETDRPLHVRRRMFGRSWPLRATVRAGRVPTWTEL
GRRKPLCTVHSKLRA
>ONK68704 pep chromosome:Aspof.V1:5:63989941:63991677:-1 gene:A4U43_C05F15020 transcript:ONK68704 gene_biotype:protein_coding transcript_biotype:protein_coding description:uncharacterized protein
MNAMSSEQVMWELLNEELMISGEQGGQLPPGFRFHPTDEELISYYLATKVFTGGFCGVDI
VEVDLNRCEPWELPDVAKMGEREWYFFSLRDRKYPTGLRTNRATGAGYWKATGKDREVHS
AATGALVGMKKTLVFYKGRAPRGEKTKIFNKSSSSISAAAAADKIIKNQYCFDSPTQKDH
HTFNPPPPLQDLQTLDMSLSPIQSLLQNDNPFLNPSPNPNPLFWEPPQNLQLLDQEALSN
WLDVYLQQNPGIYELAFGSELLPSVQESHLCSLLGPTSATAVAEFGPSAP
>ONK67537 pep chromosome:Aspof.V1:5:1980290:1982888:1 gene:A4U43_C05F1070 transcript:ONK67537 gene_biotype:protein_coding transcript_biotype:protein_coding description:uncharacterized protein
MYFYNMYRQENGGGALLSISSNLLEVDAVAAADVDDDLSFVQLLEEEMMEVSSDGSRARR
FLPSEEDARRPHDTEAFRSGARRLQAPAVAPPASPLPALRRGREGDVLLHSETPREYSNS
SKRFNRGVDEGGSWVGHAAGRPIYKTEQAGDNKEEIEIGHGAQLAFKLFDDPSDKKSKRG
TTWVMHEYRLVDDKADDVVLCRIHRRKGKGKEEEEERVAPVIDTQRRELMEVEAEQRRVK
RRRTGGGGGDDEEEEAHQASAVDTDDGLITMTLDEVNTTLDELPSNASRQQSVDPVDVEQ
LSECLEVEPLAWFDGPSFRRDVSHSGLLEPAIAGFCCR
>ONK68812 pep chromosome:Aspof.V1:5:71408113:71411805:1 gene:A4U43_C05F16280 transcript:ONK68812 gene_biotype:protein_coding transcript_biotype:protein_coding description:uncharacterized protein
MATSNNEKDKSLLRSRDKQWYYFSPRDRKYPNGSRSNRATKHGYWKATGKDRTISHNSKA
VGNKKTLVYHHGRAPKGERTDWVMHEYTIDEKVLERCSSVQDYFALYKLFRKSGPGPKNG
EQYGAPFREEEWEEDFPDDNFMNHINMGDQSKEHPQFQSVDRVSNVVGERLPNYDVENML
LQMSDEQDVVPQHSECYSLNDDARVDNPGSGTDKCMQTTEHIQNHSVNRIVNEDTNTLSN
FHLEDILLQMSNELDVAPEANITVNPLSYQDDLFIQQTDAEYEHGSVMTSFQNTSAAANV
QPIEMPKMTSLTGSSVQGQDIADEEFLEIKDLNDLDSLNWGTEEISNNDHIPVSGGLIDT
DDYFDAQMFLAEATGPGHIINQNSWWDDFGGNGRHSQASHLTTEFWTEAQSHNASTAVVP
SSASSGLAYANDNQPDDGLTLGEMNNVGTPSESWFNSALLAFLDSVPSSPALASENTLIS
RALERVSSFRTGQTQEAGGLPATKGFREMKSFAEDT
>ONK67995 pep chromosome:Aspof.V1:5:15809449:15811291:1 gene:A4U43_C05F6100 transcript:ONK67995 gene_biotype:protein_coding transcript_biotype:protein_coding description:uncharacterized protein
MDERLYLPPGFRFHPTDEEIITHYLSPKFLNPSFSSVAIGDVDLNKSEPWDLPSKAKMGE
KEWYFFWQRDRKYPTGTRTNRATEAGYWKATGKDKEIFKGRGVLVGMKKTLVFYRGRAPR
GEKSNWVMHEYRLEGKIPFNNLPKPSKEEWVVCRVFHKNAAAKKTPIMPEFARRNSFAHL
VDYSSNLPPLMDSTTYNFNYKDDSDVFDFKGILTNTAPMNNSSANNYFAGFNDLSTNFSS
LNQVSMVSDDTGLSTERNTEISSRHEEEDIDLDNMWKC
>ONK69516 pep chromosome:Aspof.V1:5:99664703:99666116:1 gene:A4U43_C05F23800 transcript:ONK69516 gene_biotype:protein_coding transcript_biotype:protein_coding description:uncharacterized protein
MGEKEWYFFSLRDRKYPTGVRTNRATSAGYWKTTGKDKEIFNSQSSELVGMKKTLVFYKG
RAPRGEKTNWVMHEYRLQSKPTFKANKDEWVVCRVFMKSSGAKKYPSNQARAANPYTIDM
STAMMPSLLHSATDPYQFALNRNHHLTPSELAELARFAKGQPGFNLPIQPQLNYPSNFTL
SGLNLNLGAQAQQQPVLRPMPLPMHQQQVVSEPNSSVLTDCVLAGDGGFGSAGACVDLES
YWTAY
>ONK67362 pep chromosome:Aspof.V1:6:76122073:76126846:-1 gene:A4U43_C06F19390 transcript:ONK67362 gene_biotype:protein_coding transcript_biotype:protein_coding description:uncharacterized protein
MSYLSMVEAKLPPGFRFHPRDDELICDYLNPKVLSSSSSSGDASATVNFPVMVDVDLNKC
EPWDLPDIACVGGKEWYFFNLRDRKYATGQRTNRATMSGYWKATGKDRQIIRKGAVVGMR
KTLVFYQGRAPKGKKTDWVMHEFRIEGRGDLPPMYPGKEDWVLCRVFYKSRGIGTPSKAP
TRIENSYDDTGSSSLPPLSEPYITFDQTLTPPPPPPPPINSHDNNLSSDTTSFEQVPCFS
NYPHITTTTTTTPQHFINTLALVERNKPSSCLTQSAPSSSMWYPFQS
>ONK67413 pep chromosome:Aspof.V1:6:77712557:77714313:1 gene:A4U43_C06F19970 transcript:ONK67413 gene_biotype:protein_coding transcript_biotype:protein_coding description:uncharacterized protein
MEVIENEGKGLQYVKKIPPGWKFLPTDEEIIFEYLHKRILNEKLPCEDVIKEVHLYELDI
PDLATLRKTKLTTEIEHNGKKIGVKNTLNFYWGLQQGENSRTEWMMREYSIKEFQIPKEP
AGLEPHMKLDDAVL
>ONK66362 pep chromosome:Aspof.V1:6:14348606:14361218:-1 gene:A4U43_C06F6940 transcript:ONK66362 gene_biotype:protein_coding transcript_biotype:protein_coding description:uncharacterized protein
MPTGLFAQNNEAKEALKTVLSEEYQSSEQHRSWYFFTDRTRKYLGGKRPARSTPNGFWKA
TEADTLIKDQGKVIGRRMTLKFLWGHQREGKHWDSGWMMREYRIEEFQIPSSQKRKGKTP
KNPAGSECNMKLDEAVLCKVYKVQNKNAGRKRHEASRNSSSDSLLDVVYPIQGQSTIQPS
GLFFPVPCPGYDPNHNTNGLIFSRPNERGRLPNRVNPNYFSTMNQTRSYPTKSVVYPSLP
NWCPSGSEPCLYEGESNLSNFLNVNGMCVQLALSQDIHQRQLSICPEQSENLSSGAVFDV
ARRTQSLSQYSTEGLPSSHPSPVPCSATDSMYNNGWRLFNQVNSSYSSTVSQDQSYETNS
VVNPNLPTWCIGSTNLNSFYIDPSQSGFLDENGFFAVSDTQRLRPNYLSIIP
>ONK67412 pep chromosome:Aspof.V1:6:77667752:77672516:1 gene:A4U43_C06F19960 transcript:ONK67412 gene_biotype:protein_coding transcript_biotype:protein_coding description:uncharacterized protein
MEEIENEGKSVQYVEKIPPGWKFLPIDEEIIFEYLHKRILNEKLPCEDVIKEVHLYELDI
PDLAKRYESSQQEGRWYFFTDRTRKYRGGNRPARSTPSDFWKLTGLKTEIEHNGKKMGVR
NTLNFYWGLQQGENSRTEWMMREYSIKEFQIPKEPAGLEPHMKLDDAVLCVVYRNLNENA
GRKKQNPSVHPQQSIQSTEQIENLSSGFHAEDNKGKVCEQIPENNTMVRNFNMDAMETKR
EDYAGKMPPGWKFCPSDEQIISEYLYKRIHNQTLPCKNVINEVHLYEFDAPALIEEYQSS
EQHRSWYFFTDRTRKYLGGKRPARSTPNGFWKATEADTLIKDQGKVIGRRMTLKFVLGHQ
QEGKHWDSGWMMREYRIEEFQIPCSQKRKRKAPKDPAGSECDMKLDKAVLCKVYKVQNKN
AGRKRHEASGNSSSDSLLDVVYQAQSLNQLAPIQAQSTVQPSAPFFPVPLAHTQPNPLST
QIYQAGGPPDPNRAYTKENRTRPIFSIVDGMGVQLGLPDMQQFHSNLSSDMMALSRDILQ
RQLSLCPEQSENLSSGAVLDVARRTQSLSQYSTEGLPSSHPSPLPCSATDSVYNNGWRLF
NQVNSSYSSTVNQDQSYETNSVVNPNLPTWCIGSTNLNSFYVDPSSSGFLDENGFFAVSD
TQRLRPNLYSSVMDSLEDTPGSQLT
>ONK66312 pep chromosome:Aspof.V1:6:12823344:12825191:-1 gene:A4U43_C06F6390 transcript:ONK66312 gene_biotype:protein_coding transcript_biotype:protein_coding description:uncharacterized protein
MDALRVFSLPPGFGFHPTDVELISHYLKGKLLGRKIDLDIIPEIDIYKHEPWDLPARCQV
PTRDSKWHFFASRDKKYPNGSRSNRATAAGYWKSTGKDRDIRHKNRTIGTKKTLVFHEGR
PPCGKRTDWIMHEYYLNENECKANPELKDAFVLCRITKRDGWMQDDVNINEYVSPQSDNV
NSEIIQSENASNCSNQPNEVASVEVEKPSSPSMSAEELEAWFSELLVPTEPQLNTFGDVK
SETEVCYNLLSKS
>ONK66501 pep chromosome:Aspof.V1:6:20824876:20825217:1 gene:A4U43_C06F8850 transcript:ONK66501 gene_biotype:protein_coding transcript_biotype:protein_coding description:uncharacterized protein
MLIVVYCCNAERYESSQQEGRWYFFTDRTRKYRGGNRPARSTPSGFWKLTGLKTEIEHNG
KKMGVRNTLNFYWGLQQGENSRTEWMMREYSIKEFQIPKEPAGLEVMNPAPCF
>ONK66462 pep chromosome:Aspof.V1:6:18795413:18796131:-1 gene:A4U43_C06F8330 transcript:ONK66462 gene_biotype:protein_coding transcript_biotype:protein_coding description:uncharacterized protein
MGAAPECGGPHEQSLMTAPEEEGVHVLNSGGDPNWWPLGFRFHPTDEELVLYYLKCRICG
RRLKLRMISDVDVYKWDPWELPGCKKILCR
>ONK65730 pep chromosome:Aspof.V1:6:564920:567545:-1 gene:A4U43_C06F340 transcript:ONK65730 gene_biotype:protein_coding transcript_biotype:protein_coding description:uncharacterized protein
MSSCLSMMEARLPPGFRFHPRDEELVCDYLGKKISGDNGTGSSCGFPTMIDVDLNKVEPW
DLPEIACVGGKEWYFYSLRDRKYATGQRTNRATAAGYWKATGKDRHISRKGTLVGMRKTL
VFYQGRAPKGRKTDWVMHEFRMEVAVDAPRFAVEEGWVLCRVFYKSRCLSSKPSVDTNNY
QYEDRSYSSSLPPLMETYITFGQTPMSLEGYEQVPCFSKLLHQSSPATASLRRANPPAPA
ITAFKNHGARFELDSGFNQFDCDKKVIREVLSQLTKLEGSQEEEPHPNLGEGSIESYLSQ
NGLSFFGN
>ONK64525 pep chromosome:Aspof.V1:7:104810213:104812121:-1 gene:A4U43_C07F27000 transcript:ONK64525 gene_biotype:protein_coding transcript_biotype:protein_coding description:uncharacterized protein
MSIAVNGRSSVPPGFRFHPTEEELLNYYLRKKVACEKIDLDVIRDVDLNKLEPWDIQEKC
RIGSTPQNDWYFFSHKDKKYPTGTRTNRATAAGFWKATGRDKVIYTSCRRIGMRKTLVFY
KGRAPHGQKSDWIMHEYRLDEHSDSHSFSNVSALIGETSNQEEGWVVCRVFKKKNLHKAM
DSSNNSSSIVTDAKTHLLLHSSSDGTLDQILQAMSRSCKQEKESFITTTNNHLRYLRPLD
TITSSNLNEMFLKLPALESPTISTTLADEISPSFEHSCLSETGLTEWAALDGLVAWQLNG
QSTDSLKQLSCFDNPNFIYNNNNNNNNKSNDGGDGDLWSLASSASDRISHVSHGSI
>ONK64143 pep chromosome:Aspof.V1:7:78987676:79114639:-1 gene:A4U43_C07F22530 transcript:ONK64143 gene_biotype:protein_coding transcript_biotype:protein_coding description:uncharacterized protein
MDKSGSDLELPGFRFHPTEEELLDFYLRRTVNGKRLNFEVIGTLNLYRHDPWELPGLAKV
GEREWYFFVPRDQKQAKGRPNRMTTRGFWKATGSDRPIRSGSDPKRLIGLKKTLVYYQGR
APCGIKTEWVMNEYRLPGEGSSSSMGNIVICKLYRKVTTTMKLQQRAAEQLANTRASTHI
TSPVGIVSFDNFQDLVSAVGGDPANRLTANTEEGLKPDGESSSHVFNEENDTEWLHDALV
NQLSSPWADQSSPYASLLDF
>ONK62761 pep chromosome:Aspof.V1:7:21266820:21463303:1 gene:A4U43_C07F7860 transcript:ONK62761 gene_biotype:protein_coding transcript_biotype:protein_coding description:uncharacterized protein
MSTNPTTSLPPGFRFHPTDEELILHYLRNRAASTPCPVSIIAEVDIYKFDPWDLPGKAKM
GEKEWYFFCQKDRKYPTGMRTNRATEAGYWKATGKDKEIFRGRGVLVGMKKTLVFYTGRA
PKGEKSNWVMHEYRIEGKGPFNNLPKPAKDEWVVCRVFHKDTGAKKSPVISGLGRMNSFS
DLLDSQNLPPLMDSTPNYFNSDDSFDFKGIFTGNPSTYFVNMPNFEDMQANYSTMNQIPT
PPGFYNQNQNLSYFQCKNEQLPNHSMVSDDTGMSTDRNTEISSVVSTSGALELDNMWKC
>ONK65218 pep chromosome:Aspof.V1:7:142564214:142573798:1 gene:A4U43_C07F34890 transcript:ONK65218 gene_biotype:protein_coding transcript_biotype:protein_coding description:uncharacterized protein
MCLDYCQLARPLPNLLQLNELSSSASQQRDKEHSHQRKNMSNLGMMEARLPPGFRFHPRD
DELVCDYLVPADGTCEFPMMVDVDLNKCEPWDLPDIACIGGKEWYFFNLRDRKYATGQRT
NRATLSGYWKATGKDRNIVRKGTLVGMRKTLVFYQGRAPKGKKTDWVMHEFRSESNGEPP
PRYSSKEDWVLCRVFYKSRAVLGVTPSRPPTCTQTSHVEDTCSSSLPSLTESFIPFNQAF
TPNPTTNIQTNNSLSTSFQQVPCFSSYPQVITTTKPQKYTEDLGSSCFNQLLSMPSCDKE
VLKCVIDHFSKFEGDHHEDKNMTSSESYLTESALSSSMWYPFQS
>ONK65258 pep chromosome:Aspof.V1:7:143262747:143264644:-1 gene:A4U43_C07F35290 transcript:ONK65258 gene_biotype:protein_coding transcript_biotype:protein_coding description:uncharacterized protein
MSGFGLEHRKYRRDMEERNEVLLPGFRFHPTDEELVGFYLKRKVQQKPLAIELIRQLDIY
KFDPWDLPSLAPTTGEKEWYFFCPRDRKYKNSSRPNRVTVAGFWKATGTDRPIYSSEGTR
CIGLKKSLVFYRGRASRGTKTDWMMHEYRLPTKVQPFDKSMHPNDSWAICRIFKKSATMA
QRELNHSMAHLFHITENSATLSNIPNAQGTRPPEFFPVLDFTSFSPSTHLNFSPEEINDV
KRASTNVNFGRPGADDALRVEEEDATMRNAGLGAAGAADFPFDLSWESPSCFYELDGE
>ONK64436 pep chromosome:Aspof.V1:7:97791868:97798779:1 gene:A4U43_C07F25910 transcript:ONK64436 gene_biotype:protein_coding transcript_biotype:protein_coding description:uncharacterized protein
MALVAVGDQQEYFFDVGFKFKPTDVEILDHYVRRRFSGSPEPNFLIKSEEVSRDTNRGTF
GAHSFRFRGRCISLLWRRLPRARRDGSPSESTKDGKWTGKSRREGHLQQGEDGEKRGTRA
WKMVFRWDKLVFCKIYKKKELGEGEGGEEEEERCAKRQRVCLENYESTANGIPPPAAETP
SSSTGGAHSETSSSSSLIPLAAVDYGASYSNYYLEDHLQCPEFDPMISLDDFELSAAALA
LPAAETSPSTCIVSPISRLMDGTHDEHELASADDDDSAFYAKLSEDFNASHHEIAKLLED
NPSTQRLHYRRPL
>ONK64439 pep chromosome:Aspof.V1:7:97896396:97897610:-1 gene:A4U43_C07F25940 transcript:ONK64439 gene_biotype:protein_coding transcript_biotype:protein_coding description:uncharacterized protein
MALVAVGDQQEYFFDVGFKFKPTDVEILDHYVRRRFSGSPEPNFLIKSEEVYAYKPWKPS
EAPSVSVQQEMYFFTLRRPASKKRVSRRVDEGGKWDCKVAEKAIYKQEVRDGKKVNVLVG
YRNQLSFRDAEKRKMHDQWIMHEYRVDESVLGFRSEIQDKLVFCKIYKKKEYIGEGEGGE
EEEERCAKRQRVCPENYESTANGIPPPAAETPSSSTGGAHSETSSSSSPIPLAAVDYGAS
YSNYLIDDHLQCPEFDPVISLDDFELSAAALALPAAETSPSACIVSPISRLMDGTHDEHE
FASASVAANVKNEPDADQTSTASLEVVLASAAEDDDDAFYAKLSEEFNVAHPEIANLAED
YPADVITLYPDARDFVPIEYFDDYFTANEDRHLDQTFLFQSSIY
>ONK58073 pep chromosome:Aspof.V1:9:21592423:21593883:1 gene:A4U43_C09F7830 transcript:ONK58073 gene_biotype:protein_coding transcript_biotype:protein_coding description:uncharacterized protein
MEVECCVPPGFRFHPTEEELVGYYLTRKITSQKIDLGVINDIDLYRIEPWDLQERCKHGY
EEQNEWYFFSHKDKKYPSGTRTNRATNAGFWKATGRDKAVLSKSKVIGMRKTLVFYEGRA
PNGRKSDWIMHEYRLQSGEHAPPQEEGWVVCRAFKKPTPNPRPIYNTYSSPYYVRDHDYM
LEQLQEVTRPTRIMESNPGANFYESALGLVENEPKLPCGIFEIPRLDSPSMSTNLANSSD
CFDASSMTNKGEHIGEKYDARAQFVDWKVLDKLLASQLSESASGSNSNLPMAPLEYDIND
PNQDDDQFLASFRS
>ONK57997 pep chromosome:Aspof.V1:9:16421455:16422538:-1 gene:A4U43_C09F6650 transcript:ONK57997 gene_biotype:protein_coding transcript_biotype:protein_coding description:uncharacterized protein
MSSGNLQLPPGFRFHPTDEELVMHYLCRKCAGLSLAVPIIAEIDLYKFDPWQLPEMALYG
EKEWYFFSPRDRKYPNGSRPNRAAGSGYWKATGADKPVGSPKPVAIKKALVFYAGKAPKG
DKTNWIMHEYRLADVDRSARRKNSLRLDDWVLCRIYKKKGGGEKLTGPEKKPAGSRASGP
ASPNLH
>ONK58562 pep chromosome:Aspof.V1:9:61485534:61486396:1 gene:A4U43_C09F14350 transcript:ONK58562 gene_biotype:protein_coding transcript_biotype:protein_coding description:uncharacterized protein
MEKPSPRPGIVVHQNVMTKLPPGFRFHPTDEELVVQYLRRKAYSCPLPAAIIPEIDLGKH
DPWDLPGGREHERYFFALREAKYPNGNRSNRATGCGYWKATGKDKAIVASKCNQVAGMKK
TLVFYCGKAPSGSKTDWIMHEYRLASPPQRKKSTNSSIVLPPRDWVLCRIFMKKRATRMD
TDTEEGEHPVGFIDFLGQRRDDRRPSSPSNSDSSCVTYT
>ONK57471 pep chromosome:Aspof.V1:9:1115856:1118267:1 gene:A4U43_C09F850 transcript:ONK57471 gene_biotype:protein_coding transcript_biotype:protein_coding description:uncharacterized protein
MSSSSAKNSNANDDDDVDDRHRAPGFRFFPTEEELVGFYLRNKLEKKREEAMARVIPVLD
IYNFDPWQLPGGGNEDRGQWFFFCPRQEREIHGGRPRRTTPTGYWKATGSPSWVYNSSNR
EACRVIGAKKTMVFYTGRAPGGRKTKWKMNEYRALQQDVASLASGAPKLHSEFSLCRVYL
GTLRSFDRRPPVTTEAASSSTVTPPPAEGRSSNDGSHSGSSTVTPPPAEGRSSNDGSHSG
NDAIHRSEEEAEGGEIDWDSLLQDWD
>ONK58750 pep chromosome:Aspof.V1:9:67345821:67358900:1 gene:A4U43_C09F16270 transcript:ONK58750 gene_biotype:protein_coding transcript_biotype:protein_coding description:uncharacterized protein
MARTWLVNARGIARKVKNANRFSNYQIKELGIEAHRECPSCNHIIDNSDVSLEWPGLPAG
VKFDPTDIELLEHLAGKTGLAKAHMFIDEFIPTVEDARGICYTHPENLPGVKKDGSSIHF
FHRISNAYATGHRKRRKIGECNSTSEERVRWHKTGKTKPVMENGVPKGWKKIMVLYRSLK
KGCKPDKANWVMHQYHLGIDEDEKDGELVVSKIFYQQNTKLTEGDAEKVQDSDVSVGTCP
TTPKTVTPELRRAEKLSPLSETHEYNASPLSETHEYNAQKELHLECEVPPSVTQQMDNGV
NSLWLAGESQAVEEFDPTAIDESLLCHEVLDSFGLANPDLDHGRNDMLNRNAKTAPLFSD
LDNIIIDTPPDFQLADLQFGSQDSISSWLDRL
>ONK57640 pep chromosome:Aspof.V1:9:3508034:3510384:-1 gene:A4U43_C09F2570 transcript:ONK57640 gene_biotype:protein_coding transcript_biotype:protein_coding description:uncharacterized protein
MGKPLEPGIISEIDLYKYPPWDLPGCWKISGKDKHITRRPCIIGHKKTLVFYEGRSCREG
RTDWVMHEFRLQNEEFVNAGFSPAISPSDVDHHRESVLCPSNFRGCEYAQNVWRRRK
>ONK57771 pep chromosome:Aspof.V1:9:6937911:6941436:-1 gene:A4U43_C09F3920 transcript:ONK57771 gene_biotype:protein_coding transcript_biotype:protein_coding description:uncharacterized protein
MAASSSSSSTGVPPGFRFHPTDEELLLYYLKKKVSLEKFDLEVIREVDLNKIEPWELQGG
WMGGVSCFQEEVLLQDRRERRELEPGQLVCRVFKKKCFFKTDGSEGSSSQGNDASHTTTA
MTAYDQSRPLYLNHQHNFHHHLHPQTANLYKPEVALHYPSHHLPTNPYSQIQVQDLLPNP
RAQPAAYDFSVLPGDAAGMVNVDGCDQMSQHVDDQGREAASGTDWGVLDSMEGRYGGAGQ
QMNQMSQPPRGGGEMELWGTTCRL
>ONK57916 pep chromosome:Aspof.V1:9:12321638:12323672:1 gene:A4U43_C09F5590 transcript:ONK57916 gene_biotype:protein_coding transcript_biotype:protein_coding description:uncharacterized protein
MDSSPAVPSSSSSPSKLPSPLPPFNEDGTHPCLPWPGLRFHPAGDVVIRHFVSSKVLGAP
LPINPIKEIDVYLFEPDELPVTISDGNERWMYFFMYMTEENSDRSTPKGYWKLDVSDEPI
KDPDTKEIIGLKNTFIYYSKELGPNGRYKTNWTMQEFRATNLENLKDPKMKNWVVCKIQT
VIPREYESKVSKRGKRKKSFT
>ONK56284 pep chromosome:Aspof.V1:10:13765460:13768037:1 gene:A4U43_C10F6110 transcript:ONK56284 gene_biotype:protein_coding transcript_biotype:protein_coding description:uncharacterized protein
MDSMESCVPPGFRFHPTDEELVGYYLRKKVASQKIDLDVIRDIDLYRIEPWDLQERCRIG
YEEQTEWYFFSHKDKKYPTGTRTNRATLAGFWKATGRDKAVHDKNKLIGMRKTLVFYKGR
APNGQKTDWIMHEYRLESEEDAPPQEEGWVVCRAFKKKATSQPKPLIVDPWDSPTYIFNQ
SSQRFNCSYMQQQFHQPHNNLFLKQENELPQLESPSLLLEEDREQVRVTDWRALDKFVAS
QLSHEGSHEIERVAGFGADSESDIAAMLSSDGICVFEN
>ONK55917 pep chromosome:Aspof.V1:10:3226112:3228093:-1 gene:A4U43_C10F2280 transcript:ONK55917 gene_biotype:protein_coding transcript_biotype:protein_coding description:uncharacterized protein
MDESGSELDLPGYRFHPTEEELLNFYLRRMVLGKKLNLDIIGTIHLYRFDPWELPELAKI
GEREWYFFVVRDPRQSTRGRPSRTTKNGFWKATGKEQPIFNTTGPKHLIGHKKTLVFYMG
RAPHGAKTDWVMNEYSLPETSSQNPLSTEGIVLCKIYRKATPMKVLEQRAAMANLDAFAS
TTTAGTVSPSELDRNSRANNLGRVHENELVAKKEEVKKGVEISPVPTPTARRANLPELEV
SGHGLEWHDLVLSTLMSPWMGRWSPVENLFNV
>ONK56718 pep chromosome:Aspof.V1:10:47751709:47754039:1 gene:A4U43_C10F12030 transcript:ONK56718 gene_biotype:protein_coding transcript_biotype:protein_coding description:uncharacterized protein
MMAKTSLPPGFRFHPTDVELVWYYLKRKIMGKPFRFEAISVVELYKFAPWDLPGKSCLRS
RDLEWYFFCPRDKKYSQGSRTNRATDIGYWKTTGKDRSIFHNSQTVGMKKTLIFHLGKAP
HGSRTDWVMYEFRLESNELVTAGYTQDAYVLCKIFQKSGPGPRNGEQYGAPFNEEDWEDV
TDTEDVGSFPSIFPSENAHLFCSVPQQSASSEVVWPSSIISTFEVGELSHVPEPSGVGES
SYMQYNSEVGESSYVPNPSCDDGILLEQVEAYLNSSPTHSEIAKGEHVLDSGFLLEEFIS
EPDTAFQNVYDDLADPPVQSFSETTDGILHSDATGCEYTLHNALAEFVDWQYMEITDLNF
TGEGNPAEFVHPGNHRSLLADYASSYFPGNTCVESVTDTYVESVTGTHMVSESLQTGFCF
SDHFLSMSEDHDLHEGENGEGKSLHGSTLGS
>ONK56432 pep chromosome:Aspof.V1:10:24954537:24956923:-1 gene:A4U43_C10F8630 transcript:ONK56432 gene_biotype:protein_coding transcript_biotype:protein_coding description:uncharacterized protein
MNESKRKGKAPMMFEEILDMKGPKWCTHPIELPVGCNIQDLRRLERRTEPLKPPSGFHFA
PTDEELAFRYLLSRKLRNLVPYDGVRDAIVYETRPEILVQKHEKWAADGKWYFFTTREPK
YPKGSRPARHTHDGAGYWKATGSDKHMQCPGNYFALRKLLVYYLGNYPHGTRTKWVMGEI
ILVDNNKEPNYNLALCIITKRQEEEDVENGEQASDQLEHNQEVDKMGCLLSH
>ONK55987 pep chromosome:Aspof.V1:10:4373173:4376538:1 gene:A4U43_C10F2980 transcript:ONK55987 gene_biotype:protein_coding transcript_biotype:protein_coding description:uncharacterized protein
MAPVGLPPGFRFHPTDEELVNYYLKRKVHGLKIELDIIPEVDLYKCEPWELSDKSFLPSK
DPDWYFFGPRDRKYPNGFRTNRATQAGYWKSTGKDRRVRCQNRAIGMKKTLVYYRGRAPR
GIRTDWVMHEYRIDDKECEDNTMGMQPTTSCSAVDQHETMSPDIVPLRSSPCVDDEEDKG
EDDGWMQFIADYGDDSTPHPSSCVASAN
>ONK56136 pep chromosome:Aspof.V1:10:8023409:8025288:-1 gene:A4U43_C10F4490 transcript:ONK56136 gene_biotype:protein_coding transcript_biotype:protein_coding description:uncharacterized protein
MEKLTRLPPGFRFRPTDEELVVQYLKRKATSSPLPAAIIPEIVLGNHDPWDLPGCFEGEK
YFFNLQEARYRNGNRSNRATRSGYWKATGREQAILCSKRNVIVGMKKVLAFHQVRYPGGA
RTHWFMHEYRLVDHEIMASTHIKNPTKSPLFQDHNWVVCHIFVKKKASRINEDMSQYYDN
LQARNNDVVFVEMNHMMGGDSGSQSPTSSCITDLSDEECSKVEEANSNLIASSP
>ONK55988 pep chromosome:Aspof.V1:10:4392037:4396534:-1 gene:A4U43_C10F2990 transcript:ONK55988 gene_biotype:protein_coding transcript_biotype:protein_coding description:uncharacterized protein
MAPMTLPPGFRFHPTDEELVAYYLKRKINGKKIELEIISEVDLYKCEPWDLPEKSFLPSK
DLEWYFFSPRDRKYPNGSRTNRATQAGYWKATGKDRKVSSQRRSVGMKKTLVYYRGRAPH
GSRTDWVMHEYRLDEKECESANGLQDAYALCRVFKKTAPGPKIIEHYGAPYQLQQQWKAN
DHSSTVELSSEGIGDDLESCGYTFQSEFCSSGVAQRPSHNEATDADGKWMQFLEEEAFIA
TNNIPPFHNPSSFSYVPSRVDVALECARLQHRFTMPPLEIEDFSHINQTDSKLLHSEFTQ
QNSNEVDILQEILSVASASNGLANNSTYQFEGYASLIEPRNEGHWFHEMDGLDSSRSMIM
PCGSGEPMSLVEISDLEEEFKEDKKKAENLRGVKTLDTDILEISLDGEHNITMNNTPNHQ
IKAPDIDQEATDHDNSFADEDKYTAPIYSQPQEDELSLGFIDIRQHEPSFDVYEKVEFNH
GLFVSNNGVIAKTLFHHVEPSKKISIHLNPMMAQGTLVEGWEVRDGVSVFGKLRGFIKDR
LMGMKKYLTVNLLLPLIPIVLASWMTN
>ONK55677 pep supercontig:Aspof.V1:KV863318:117461:120309:1 gene:A4U43_UnF300 transcript:ONK55677 gene_biotype:protein_coding transcript_biotype:protein_coding description:uncharacterized protein
MDLRFSSETDKCKIGSTPQNDWYFFSHKDKKYLIGTRTNCATATGFWKETNRGSLAGEAH
SLKVEEILFQGKSDYQEILVFESSTYGRKRVGTRKTLVFYKGRAPHGQKSDWIMHEYRLD
ESNSPSYVQVANTMGEANNQEDGWVVCRVFKKKNLLHKSSDSPNNSTPSITVDAKTHFLL
HSQSDGALDQILQYMGRSFQLNLKDCLLALQRTLEFEEELAEKFGPWNFASIYTYATSLS
ASPILLMVF
>ONK55330 pep supercontig:Aspof.V1:KV863576:83197:88647:1 gene:A4U43_UnF4860 transcript:ONK55330 gene_biotype:protein_coding transcript_biotype:protein_coding description:uncharacterized protein
MTGTSWLIDSKRIATKIKYAAESVDVSKVKWISNPTKACPRCNHIIDNSDVVHEWPGVKM
DGSVSHFFHRTFKAYNTGTRKRRKIQQSDDNDTEGQGGDVRWHKTGKTKPVIIDGVHIGC
KKIMVLYSSLKKGEKPEKTNWVMHQYHLGTGEDEKDGEFVVSKLFYQQQQLLKPSENNKS
ELQNLAMMVETVDAEAVVAATKSEEENDVALHHELVPRLAVEEHHEPAPSLATVPQHFAH
DEQRTGQASSNQVVMDNGIVTNESGVAQNIGQEKTDNTINTEQEKTDDQNIENHINTGEE
SKWWEGESQYLLDSQQLAEGIALCDEFLQSQSSCGGDVEEAKRMRPCLLAEYARKGGVDD
FKKDLEECQTLGLNHLVVTDQKKNATDFELLETPSDMRLSQLEFGSQDSFLA
>ONK55228 pep supercontig:Aspof.V1:KV863644:24820:39098:1 gene:A4U43_UnF6130 transcript:ONK55228 gene_biotype:protein_coding transcript_biotype:protein_coding description:uncharacterized protein
MTKTSLPPGFRFHPTDVELVWYYLKRKIMGKPFRFEAISEVQLYKFAPWDLRDKSCLSSR
DLEWYFFCPRDKKYSQGSRTNRATDTGFWKATGKDRTIVHNSQTVGMKKTLIFHLGKAPH
GSRTDWVMYEFRLESQELLNAGYAQDAYVLCKIFQKSGPGPKNGEQYGAPFNDDDWDVNI
EHPAFFPISPAENAHLFPPVPLQSVASVACGPSSMLSSFEVGEPSSMLSNFEVGEPSSMV
SNFEVGEPSYVPEPYSVEGSLSMQYLAEVGESSFLPEPSYDDGIFVEQLEAVLSRSPTHS
ENAYREMLDSAYLHEYGIPASGFDFEYLNGDLVDFSDRPFPEPTYGNPLADVINCEYELH
PALAELADEHYMELSDIGFAGNQNPVEFVAPADYNCPFANDPCSFLDDTYFDSVVDTYMS
SEPQISGLSFSEDPVPSSEAQHLPKEGSS
>ONK55127 pep supercontig:Aspof.V1:KV863744:175355:178444:1 gene:A4U43_UnF7320 transcript:ONK55127 gene_biotype:protein_coding transcript_biotype:protein_coding description:uncharacterized protein
MVEVDLHTREPWELPDGAKLSDNEWYFFSFRDRKYATGSRTNRATKSGYWKATGKDRTVY
HPKTRGIVGMRKTLVFYSGRAPNGAKTGWVMHEFRLENPNTPPKEDWVLCRVFHKRKVDI
ATRSSIENLESSPPLVDQSMPEGYFEMMGSSSYSTNVPHQEGNTLLNLDAFHCNFFDFPH
EMDNASLMGVEMELGMGSKDDDYGFLLEVGLDYDHGMGAKGIKNVEDTIFEG
