# Supplementary material for: Genome-Wide Identification and Analysis of the NAC Transcription Factor Gene Family in Garden Asparagus (Asparagus officinalis)
Source: Genes (Basel). 2022 May 30;13(6):976. doi: 10.3390/genes13060976 (PMC9222252; doi:10.3390/genes13060976)
Supplement: Supplementary file 1 [file genes-13-00976-s001.zip › Supplementary Files/Table S3-Detailed information of NAC genes in Asparagus officinalis.xlsx]

## Sheet: Table S3
Table S3. Detailed information of NAC genes in Asparagus officinalis.
Gene symbol	Gene locus	Protein ID	Location	Physicochemical Characteristics					Subcellular Localization	ORF(bp)	Duplications	Phylogeny group
				pI	MW (kDa)	Length (aa)	Instability Index	Aliphatic Index
AoNAC1	A4U43_UnF6130	ONK55228	Un/KV863644	4.49	50.3479	449	45.65	63.63	Nucleus	1350	Dispersed	G11
AoNAC2	A4U43_UnF4860	ONK55330	Un/KV863576	5.18	46.2855	412	48.1	70.49	Nucleus	1239	Dispersed	G5
AoNAC3	A4U43_UnF300	ONK55677	Un/KV863318	7.68	28.415	249	40.89	70.12	Nucleus	750	Dispersed	G14
AoNAC4	A4U43_UnF7320	ONK55127	Un/KV863744	5.51	26.4557	232	24.75	57.11	Nucleus	699	Dispersed	G13
AoNAC5	A4U43_C01F2050	ONK79020	Chr01	5.42	99.2574	872	57.24	71.69	Nucleus	2619	Dispersed	G3
AoNAC6	A4U43_C01F8090	ONK79607	Chr01	5.38	29.6542	263	39.13	60.72	Nucleus	792	Dispersed	G13
AoNAC7	A4U43_C01F12670	ONK79999	Chr01	7.38	36.7365	330	44.47	65	Nucleus	993	Dispersed	G14
AoNAC8	A4U43_C01F14100	ONK80121	Chr01	8.36	35.4727	318	43.2	61.32	Nucleus	957	Dispersed	G7
AoNAC9	A4U43_C01F14240	ONK80133	Chr01	7.03	37.6023	338	44.81	69.56	Nucleus	1017	Dispersed	G7
AoNAC10	A4U43_C01F21310	ONK80751	Chr01	7.35	43.4826	389	47.84	61.13	Nucleus	1167	Dispersed	G5
AoNAC11	A4U43_C01F25130	ONK81086	Chr01	7.71	35.9005	312	39.64	63.46	Nucleus	939	Dispersed	G14
AoNAC12	A4U43_C01F30010	ONK81516	Chr01	8.54	32.3396	284	30.05	58.31	Nucleus	855	Dispersed	G12
AoNAC13	A4U43_C01F31360	ONK81638	Chr01	9.33	18.9266	161	35.46	55.78	Nucleus	486	Dispersed	G12
AoNAC14	A4U43_C01F33620	ONK81861	Chr01	4.82	69.3348	621	54.87	69.73	Endomembrane System	1866	Dispersed	G10
AoNAC15	A4U43_C02F5460	ONK77334	Chr02	5.95	35.9684	313	57.04	68.18	Nucleus	942	Dispersed	G8
AoNAC16	A4U43_C02F5830	ONK77371	Chr02	6.36	31.378	279	41.39	55.63	Nucleus	840	Dispersed	G14
AoNAC17	A4U43_C02F6640	ONK77449	Chr02	9.17	21.5444	197	61.85	60.46	Nucleus	594	WGD/Segmental	G7
AoNAC18	A4U43_C02F11410	ONK77852	Chr02	5.49	17.8593	153	72.43	74.51	Nucleus	462	Dispersed	G9
AoNAC19	A4U43_C02F12900	ONK77976	Chr02	4.94	48.2816	425	60.37	64.05	Nucleus	1278	Dispersed	G4
AoNAC20	A4U43_C02F13310	ONK78015	Chr02	5.3	36.1855	318	44.07	64.69	Nucleus	957	Dispersed	G4
AoNAC21	A4U43_C02F15280	ONK78174	Chr02	6.47	31.9007	280	44.93	58.57	Nucleus	843	Dispersed	G12
AoNAC22	A4U43_C02F17300	ONK78322	Chr02	4.84	66.2885	589	53.84	69.56	Endomembrane System	1770	Dispersed	G11
AoNAC23	A4U43_C02F17660	ONK78354	Chr02	6.91	30.4961	273	56.59	57.58	Nucleus	822	Dispersed	G7
AoNAC24	A4U43_C02F18500	ONK78412	Chr02	8.94	30.0437	261	45.37	62.03	Nucleus	786	Dispersed	G7
AoNAC25	A4U43_C02F18650	ONK78427	Chr02	5.81	29.5101	261	61.51	68.7	Nucleus	786	Dispersed	G4
AoNAC26	A4U43_C02F18940	ONK78453	Chr02	5.18	17.8553	156	55.88	76.79	Nucleus	471	Dispersed	G2
AoNAC27	A4U43_C02F18960	ONK78455	Chr02	5.43	43.3175	386	54.38	63.73	Nucleus	1161	Proximal	G4
AoNAC28	A4U43_C02F22090	ONK78756	Chr02	6.44	131.612	1187	53.51	70.73	Nucleus	3564	Tandem	G11
AoNAC29	A4U43_C03F360	ONK73864	Chr03	5.93	72.8131	652	46.37	78.7	Plasma Membrane	1959	WGD/Segmental	G8
AoNAC30	A4U43_C03F680	ONK73894	Chr03	6.47	42.883	383	35.15	60.34	Nucleus	1152	Dispersed	G12
AoNAC31	A4U43_C03F5920	ONK74409	Chr03	9.73	23.7937	209	45.91	56.08	Chloroplast	630	Dispersed	G3
AoNAC32	A4U43_C03F6680	ONK74477	Chr03	5.76	35.2495	304	42.87	59.61	Nucleus	915	Dispersed	G8
AoNAC33	A4U43_C03F7350	ONK74533	Chr03	4.67	13.5568	121	46.42	43.55	Nucleus	366	Dispersed	G8
AoNAC34	A4U43_C03F15520	ONK75310	Chr03	5.84	127.903	1139	58.08	74.12	Nucleus	3420	Dispersed	G5
AoNAC35	A4U43_C03F17690	ONK75514	Chr03	9.08	23.6069	205	35.37	70.83	Nucleus	618	Dispersed	G6
AoNAC36	A4U43_C03F22450	ONK75968	Chr03	10.05	27.5071	261	40.66	59.2	Nucleus	786	Dispersed	G7
AoNAC37	A4U43_C04F1000	ONK70736	Chr04	5.78	29.8613	263	54.69	61.86	Nucleus	792	Dispersed	G13
AoNAC38	A4U43_C04F1470	ONK70781	Chr04	5.28	48.3997	423	49.84	62.53	Nucleus	1272	Tandem	G3
AoNAC39	A4U43_C04F1480	ONK70782	Chr04	6.49	47.1847	415	53.29	57.42	Nucleus	1248	Tandem	G3
AoNAC40	A4U43_C04F3540	ONK70986	Chr04	4.52	42.5655	373	49.98	66.89	Nucleus	1122	Dispersed	G11
AoNAC41	A4U43_C04F12510	ONK71800	Chr04	5.71	64.4441	563	46.69	73.53	Nucleus	1692	Proximal	G10
AoNAC42	A4U43_C04F12550	ONK71802	Chr04	4.93	27.9725	243	41.99	62.55	Nucleus	732	Proximal	G10
AoNAC43	A4U43_C04F15190	ONK72052	Chr04	9.02	25.1835	221	44.43	56.88	Nucleus	666	WGD/Segmental	G9
AoNAC44	A4U43_C04F17040	ONK72215	Chr04	5.04	42.4595	377	47.3	60.24	Nucleus	1134	Dispersed	G8
AoNAC45	A4U43_C04F24060	ONK72854	Chr04	4.7	25.4796	224	49.37	77.5	Nucleus	675	Dispersed	G8
AoNAC46	A4U43_C04F26520	ONK73041	Chr04	7.07	33.3072	293	56.01	60.31	Nucleus	882	Dispersed	G8
AoNAC47	A4U43_C04F29280	ONK73279	Chr04	4.91	21.9933	191	47.58	63.3	Nucleus	576	Dispersed	G1
AoNAC48	A4U43_C04F35510	ONK73800	Chr04	9.11	24.5158	205	30.9	58.44	Nucleus	618	Dispersed	G14
AoNAC49	A4U43_C05F1070	ONK67537	Chr05	4.83	37.7146	338	67.48	69.56	Nucleus	1017	Dispersed	G3
AoNAC50	A4U43_C05F6100	ONK67995	Chr05	7.02	32.1541	278	33.72	56.47	Nucleus	837	Dispersed	G12
AoNAC51	A4U43_C05F15020	ONK68704	Chr05	5.03	32.2745	290	41.81	74.38	Nucleus	873	Dispersed	G12
AoNAC52	A4U43_C05F16280	ONK68812	Chr05	4.67	57.785	516	43.74	60.31	Nucleus	1551	Dispersed	G10
AoNAC53	A4U43_C05F18570	ONK69032	Chr05	9.1	36.0344	315	40.01	78.03	Nucleus	948	Dispersed	G14
AoNAC54	A4U43_C05F23800	ONK69516	Chr05	9.44	27.5012	245	38.85	61.76	Nucleus	738	Dispersed	G12
AoNAC55	A4U43_C05F27740	ONK69877	Chr05	9.46	20.9468	186	48.11	81.24	Chloroplast	561	Dispersed	G14
AoNAC56	A4U43_C06F340	ONK65730	Chr06	8.04	34.7583	308	47.17	61.43	Nucleus	927	Dispersed	G13
AoNAC57	A4U43_C06F6390	ONK66312	Chr06	5.85	28.9665	253	52.15	68.58	Nucleus	762	Dispersed	G11
AoNAC58	A4U43_C06F6940	ONK66362	Chr06	8.84	46.5449	412	53.06	59.13	Nucleus	1239	Dispersed	G3
AoNAC59	A4U43_C06F8330	ONK66462	Chr06	5.87	10.344	90	48.36	75.78	Nucleus	273	Dispersed	G10
AoNAC60	A4U43_C06F8850	ONK66501	Chr06	9.27	13.3572	113	46.58	48.32	Chloroplast	342	Dispersed	G3
AoNAC61	A4U43_C06F19390	ONK67362	Chr06	8.44	32.2535	287	51.53	58.75	Nucleus	864	WGD/Segmental	G13
AoNAC62	A4U43_C06F19960	ONK67412	Chr06	6.36	78.3939	685	53.96	64.89	Nucleus	2058	Tandem	G3
AoNAC63	A4U43_C06F19970	ONK67413	Chr06	5.44	15.7822	134	39.32	90.9	Nucleus	405	Tandem	G3
AoNAC64	A4U43_C07F7860	ONK62761	Chr07	7.61	34.0124	299	29.06	52.81	Nucleus	900	Dispersed	G12
AoNAC65	A4U43_C07F22530	ONK64143	Chr07	6.98	29.376	260	38.02	70.5	Nucleus	783	Dispersed	G8
AoNAC66	A4U43_C07F25910	ONK64436	Chr07	5.47	35.197	313	57.92	61.79	Nucleus	942	Proximal	G4
AoNAC67	A4U43_C07F25940	ONK64439	Chr07	4.67	45.4764	404	57.87	69.33	Nucleus	1215	Proximal	G4
AoNAC68	A4U43_C07F27000	ONK64525	Chr07	6.67	40.1498	356	44.86	71.24	Nucleus	1071	Dispersed	G14
AoNAC69	A4U43_C07F34890	ONK65218	Chr07	7.04	39.2273	344	46.4	57.5	Extracellular Space	1035	WGD/Segmental	G13
AoNAC70	A4U43_C07F35290	ONK65258	Chr07	7.71	34.2807	298	49.56	59.3	Nucleus	897	WGD/Segmental	G8
AoNAC71	A4U43_C09F850	ONK57471	Chr09	6.11	29.6365	266	65.67	48.08	Nucleus	801	Dispersed	G8
AoNAC72	A4U43_C09F2570	ONK57640	Chr09	8.88	13.7037	117	71.07	64.1	Chloroplast	354	Dispersed	G8
AoNAC73	A4U43_C09F3920	ONK57771	Chr09	5.5	29.5079	264	52.09	62.05	Nucleus	795	Dispersed	G10
AoNAC74	A4U43_C09F5590	ONK57916	Chr09	8.39	23.0744	201	48.54	65.87	Nucleus	606	Dispersed	G2
AoNAC75	A4U43_C09F6650	ONK57997	Chr09	9.71	20.865	186	44.04	66.18	Nucleus	561	WGD/Segmental	G7
AoNAC76	A4U43_C09F7830	ONK58073	Chr09	5.51	36.0984	314	43.35	61.82	Nucleus	945	Dispersed	G14
AoNAC77	A4U43_C09F14350	ONK58562	Chr09	9.53	24.8714	219	46.45	59.22	Nucleus	660	WGD/Segmental	G9
AoNAC78	A4U43_C09F16270	ONK58750	Chr09	5.61	44.0976	392	42.41	76.12	Chloroplast	1179	Dispersed	G5
AoNAC79	A4U43_C10F2280	ONK55917	Chr10	8.85	30.9463	272	46.24	76.69	Nucleus	819	Dispersed	G8
AoNAC80	A4U43_C10F2980	ONK55987	Chr10	5.43	23.9959	208	36.83	53.41	Nucleus	627	Tandem	G10
AoNAC81	A4U43_C10F2990	ONK55988	Chr10	5.24	64.6305	567	46.76	71.55	Nucleus	1704	Tandem	G10
AoNAC82	A4U43_C10F4490	ONK56136	Chr10	8.55	26.7954	234	57.68	67.91	Nucleus	705	WGD/Segmental	G9
AoNAC83	A4U43_C10F6110	ONK56284	Chr10	5.58	32.4654	278	49.19	64.89	Nucleus	837	Dispersed	G14
AoNAC84	A4U43_C10F8630	ONK56432	Chr10	8.19	27.0489	232	49.19	68.1	Nucleus	699	Dispersed	G6
AoNAC85	A4U43_C10F12030	ONK56718	Chr10	4.63	50.4797	451	40.36	62.86	Nucleus	1356	Dispersed	G11
