# Supplementary material for: Genome-Wide Identification and Analysis of the NAC Transcription Factor Gene Family in Garden Asparagus (Asparagus officinalis)
Source: Genes (Basel). 2022 May 30;13(6):976. doi: 10.3390/genes13060976 (PMC9222252; doi:10.3390/genes13060976)
Supplement: Supplementary file 1 [file genes-13-00976-s001.zip › Supplementary Files/Table S4-The accession numbers of NAC genes in Arabidopsis thaliana.xlsx]

## Sheet: Table S4
Table S4. The accession numbers of NAC genes in Arabidopsis thaliana.
Gene locus	Gene symbol	Alias	Length (aa)
AT1G01010.1	AtNAC001	NTL10	429
AT1G01720.1	AtNAC002	ATAF1	289
AT1G02220.1	AtNAC003		394
AT1G02230.1	AtNAC004		359
AT1G02250.1	AtNAC005		350
AT1G03490.1	AtNAC006		281
AT1G12260.1	AtNAC007	VND4	395
AT1G25580.1	AtNAC008	SOG1	449
AT1G26870.1	AtNAC009	FEZ	425
AT1G28470.1	AtNAC010	SND3	314
AT1G32510.1	AtNAC011		283
AT1G32770.1	AtNAC012	NST3/SND1	358
AT1G32870.1	AtNAC013	NTL1	528
AT1G33060.1	AtNAC014	NTL2	648
AT1G33280.1	AtNAC015	BRN1	305
AT1G34180.1	AtNAC016	NTL3	564
AT1G34190.1	AtNAC017	NTL7	557
AT1G52880.1	AtNAC018	NAM	320
AT1G52890.1	AtNAC019		317
AT1G54330.1	AtNAC020		301
AT1G56010.1	AtNAC021		257
AT1G56010.2	AtNAC022	NAC1	324
AT1G60280.1	AtNAC023		347
AT1G60350.1	AtNAC024		320
AT1G61110.1	AtNAC025		323
AT1G62700.1	AtNAC026	VND5	394
AT1G64105.1	AtNAC027		161
AT1G65910.1	AtNAC028	NTL14	631
AT1G69490.1	AtNAC029	NAP	268
AT1G71930.1	AtNAC030	VND7	324
AT1G76420.1	AtNAC031	CUC3	334
AT1G77450.1	AtNAC032		253
AT1G79580.1	AtNAC033	SMB	371
AT2G02450.1	AtNAC034	AtLOV1	379
AT2G02450.2	AtNAC035		414
AT2G17040.1	AtNAC036		276
AT2G18060.1	AtNAC037	VND1	365
AT2G24430.1	AtNAC038		316
AT2G24430.2	AtNAC039		316
AT2G27300.1	AtNAC040	NTL8	335
AT2G33480.1	AtNAC041		268
AT2G43000.1	AtNAC042	JUB1	275
AT2G46770.1	AtNAC043	NST1	365
AT3G01600.1	AtNAC044		370
AT3G03200.1	AtNAC045		479
AT3G04060.1	AtNAC046		338
AT3G04070.1	AtNAC047	SHYG	359
AT3G04420.1	AtNAC048		342
AT3G04430.1	AtNAC049		198
AT3G10480.1	AtNAC050		447
AT3G10490.1	AtNAC051		238
AT3G10490.2	AtNAC052		451
AT3G10500.1	AtNAC053	NTL4	549
AT3G15170.1	AtNAC054	CUC1	310
AT3G15500.1	AtNAC055	AtNAC3	317
AT3G15510.1	AtNAC056	AtNAC2	364
AT3G17730.1	AtNAC057		246
AT3G18400.1	AtNAC058		314
AT3G29035.1	AtNAC059	AtNAC3/ORS1	318
AT3G44290.1	AtNAC060	NTL5	335
AT3G44350.1	AtNAC061		228
AT3G49530.1	AtNAC062	NTL6	469
AT3G55210.1	AtNAC063		280
AT3G56530.1	AtNAC064		319
AT3G56560.1	AtNAC065		228
AT3G61910.1	AtNAC066	NST2	334
AT4G01520.1	AtNAC067		302
AT4G01540.1	AtNAC068	NTM1/NTL12	473
AT4G01550.1	AtNAC069	NTM2/NTL13	457
AT4G10350.1	AtNAC070	BRN2	341
AT4G17980.1	AtNAC071		262
AT4G27410.2	AtNAC072	RD26	297
AT4G28500.1	AtNAC073	SND2	305
AT4G28530.1	AtNAC074		352
AT4G29230.1	AtNAC075	NTL15	498
AT4G36160.1	AtNAC076	VND2	377
AT5G04400.1	AtNAC077	NTL16	395
AT5G04410.1	AtNAC078	NAC2/NTL11	567
AT5G07680.1	AtNAC079	AtNAC4	329
AT5G07680.2	AtNAC080	AtNAC4	315
AT5G08790.1	AtNAC081	ATAF2	283
AT5G09330.1	AtNAC082	VNI1	489
AT5G13180.1	AtNAC083	VNI2	252
AT5G14000.1	AtNAC084		206
AT5G14490.1	AtNAC085		350
AT5G17260.1	AtNAC086		476
AT5G18270.1	AtNAC087		335
AT5G18300.1	AtNAC088		147
AT5G22290.1	AtNAC089	FSQ6/NTL17	340
AT5G22380.1	AtNAC090		235
AT5G24590.2	AtNAC091	TIP/NTL18	451
AT5G39610.1	AtNAC092	AtNAC2/ORE1	285
AT5G39690.1	AtNAC093		294
AT5G39820.1	AtNAC094		334
AT5G41090.1	AtNAC095		212
AT5G46590.1	AtNAC096		292
AT5G50820.1	AtNAC097		193
AT5G53950.1	AtNAC098	CUC2	375
AT5G56620.1	AtNAC099		386
AT5G61430.1	AtNAC100	AtNAC5	336
AT5G62380.1	AtNAC101	VND6	348
AT5G63790.1	AtNAC102	MBK5.27	312
AT5G64060.1	AtNAC103		356
AT5G64530.1	AtNAC104	XND1	187
AT5G66300.1	AtNAC105	VND3	292
AT1G02210.1	AtNAC106		87
AT1G19040.1	AtNAC107		172
AT1G60240.1	AtNAC108		175
AT1G60300.1	AtNAC109		322
AT1G60340.1	AtNAC110		371
AT1G60380.1	AtNAC111		318
AT1G64100.2	AtNAC112		806
AT3G12910.1	AtNAC113		303
AT3G12977.1	AtNAC114		279
AT3G56520.1	AtNAC115		175
AT4G35580.1	AtNAC116	CBNAC/NTL9	512
