# Supplementary material for: Genome-Wide Identification and Analysis of the NAC Transcription Factor Gene Family in Garden Asparagus (Asparagus officinalis)
Source: Genes (Basel). 2022 May 30;13(6):976. doi: 10.3390/genes13060976 (PMC9222252; doi:10.3390/genes13060976)
Supplement: Supplementary file 1 [file genes-13-00976-s001.zip › Supplementary Files/Table S5-Sequence logos for the conserved motifs of Asparagus officinalis NAC domain proteins.xlsx]

## Sheet: Table S5
Table S5. Sequence logos for the conserved motifs of Asparagus officinalis NAC domain proteins.
Motif	E-value	Sites	Width(aa)	Sequence	Logo
1	1.2e-992	54	29	SPRDRKYPTGSRTNRATGAGYWKATGKDR
2	1.1e-868	71	21	LPPGFRFHPTDEELVTYYLRR
3	1.9e-786	59	24	YRGRAPKGIKTDWVMHEYRLEEKE
4	6.9e-514	65	21	LDVIREVDLYKFEPWDLPEKA
5	3.9e-332	72	14	GGGKLVGMKKTLVF
6	7.1e-311	70	15	PKKDDWVLCRVFKKK
7	9.5e-193	64	8	GEKEWYFF
8	4e-126	21	21	NZLSRNSSSDSLLDVVYQTQS
9	1.2e-107	10	29	WGLQZGENSRTEWMMREYSIEEFQIPKEP
10	5e-48	12	11	KTNWVMHEYRL
11	2.2e-40	3	41	VVNPNLPTWCIGSTNLNSFYVDPSQSGFLDENGFFAVSDTQ
12	8.9e-40	19	15	TGKGYWKATGKDKPV
13	9.2e-30	7	15	GPGPKNGEQYGAPFR
14	2.1e-28	4	40	GICYTHPEKLPGVKKDGSSSHFFHRSSKAYETGTRKRRKI
15	7.5e-25	4	50	GDQSEEHLQSQSVDRISNEDTNALPNYDLEDILLQMSDELDVVPZANECY
