# Supplementary material for: Genome-Wide Identification and Analysis of the NAC Transcription Factor Gene Family in Garden Asparagus (Asparagus officinalis)
Source: Genes (Basel). 2022 May 30;13(6):976. doi: 10.3390/genes13060976 (PMC9222252; doi:10.3390/genes13060976)
Supplement: Supplementary file 1 [file genes-13-00976-s001.zip › Supplementary Files/Table S6-One to one orthologous relationship of NAC genes of Asparagus Officinalis and Arabidopsis thaliana.xlsx]

## Sheet: Table S6
Table S6. One to one orthologous relationship of NAC genes of Asparagus Officinalis and Arabidopsis thaliana.
AoNAC Gene symbol	AoNAC Gene locus	A. thaliana Gene locus
AoNAC29	ONK73864	AT1G26870.1
AoNAC51	ONK68704	AT1G76420.1
AoNAC70	ONK65258	AT1G26870.1
AoNAC43	ONK72052	AT5G13180.1
AoNAC71	ONK57471	AT5G22380.1
