# Supplementary material for: Genome-Wide Identification and Analysis of the NAC Transcription Factor Gene Family in Garden Asparagus (Asparagus officinalis)
Source: Genes (Basel). 2022 May 30;13(6):976. doi: 10.3390/genes13060976 (PMC9222252; doi:10.3390/genes13060976)
Supplement: Supplementary file 1 [file genes-13-00976-s001.zip › Supplementary Files/Table S7-One to one orthologous relationship of NAC genes of Asparagus Officinalis and Sesamum indicum.xlsx]

## Sheet: Table S7
Table S7. One to one orthologous relationship of NAC genes of Asparagus Officinalis and Sesamum indicum.
AoNAC Gene symbol	AoNAC Gene locus	S. indicum Gene locus
AoNAC10	ONK80751	SIN_1024791.t
AoNAC82	ONK56136	SIN_1022114.t
AoNAC82	ONK56136	SIN_1026439.t
AoNAC30	ONK73894	SIN_1008028.t
AoNAC29	ONK73864	SIN_1018185.t
AoNAC43	ONK72052	SIN_1010881.t
AoNAC43	ONK72052	SIN_1022114.t
AoNAC37	ONK70736	SIN_1009692.t
AoNAC43	ONK72052	SIN_1026439.t
AoNAC71	ONK57471	SIN_1013059.t
AoNAC72	ONK57640	SIN_1025393.t
AoNAC77	ONK58562	SIN_1022114.t
AoNAC71	ONK57471	SIN_1007815.t
AoNAC77	ONK58562	SIN_1026439.t
AoNAC71	ONK57471	SIN_1015083.t
