# Supplementary material for: Genome-Wide Identification and Analysis of the NAC Transcription Factor Gene Family in Garden Asparagus (Asparagus officinalis)
Source: Genes (Basel). 2022 May 30;13(6):976. doi: 10.3390/genes13060976 (PMC9222252; doi:10.3390/genes13060976)
Supplement: Supplementary file 1 [file genes-13-00976-s001.zip › Supplementary Files/Table S8-One to one orthologous relationship of NAC genes of Asparagus Officinalis and Ananas comosus.xlsx]

## Sheet: Table S8
Table S8. One to one orthologous relationship of NAC genes of Asparagus Officinalis and Ananas comosus.
AoNAC Gene symbol	AoNAC Gene locus	A. comosus Gene locus
AoNAC10	ONK80751	Aco015181.1.v3
AoNAC6	ONK79607	Aco007742.1.v3
AoNAC6	ONK79607	Aco006979.1.v3
AoNAC83	ONK56284	Aco015539.1.v3
AoNAC82	ONK56136	Aco004632.1.v3
AoNAC79	ONK55917	Aco011825.1.v3
AoNAC82	ONK56136	Aco003626.1.v3
AoNAC15	ONK77334	Aco011352.1.v3
AoNAC17	ONK77449	Aco019379.1.v3
AoNAC17	ONK77449	Aco013595.1.v3
AoNAC29	ONK73864	Aco001109.1.v3
AoNAC29	ONK73864	Aco002878.1.v3
AoNAC32	ONK74477	Aco005019.1.v3
AoNAC32	ONK74477	Aco008654.1.v3
AoNAC34	ONK75310	Aco013436.1.v3
AoNAC30	ONK73894	Aco014680.1.v3
AoNAC43	ONK72052	Aco004632.1.v3
AoNAC48	ONK73800	Aco007609.1.v3
AoNAC45	ONK72854	Aco011825.1.v3
AoNAC43	ONK72052	Aco003626.1.v3
AoNAC37	ONK70736	Aco006979.1.v3
AoNAC51	ONK68704	Aco000744.1.v3
AoNAC50	ONK67995	Aco023290.1.v3
AoNAC52	ONK68812	Aco018555.1.v3
AoNAC50	ONK67995	Aco018659.1.v3
AoNAC50	ONK67995	Aco001674.1.v3
AoNAC61	ONK67362	Aco005059.1.v3
AoNAC56	ONK65730	Aco005059.1.v3
AoNAC56	ONK65730	Aco007448.1.v3
AoNAC61	ONK67362	Aco007448.1.v3
AoNAC70	ONK65258	Aco001109.1.v3
AoNAC64	ONK62761	Aco023290.1.v3
AoNAC70	ONK65258	Aco002878.1.v3
AoNAC69	ONK65218	Aco005059.1.v3
AoNAC64	ONK62761	Aco012600.1.v3
AoNAC64	ONK62761	Aco018659.1.v3
AoNAC64	ONK62761	Aco001674.1.v3
AoNAC77	ONK58562	Aco004632.1.v3
AoNAC71	ONK57471	Aco016738.1.v3
AoNAC77	ONK58562	Aco003626.1.v3
AoNAC73	ONK57771	Aco008000.1.v3
